# Supplementary material for: “Hit-and-Run” transcription: de novo transcription initiated by a transient bZIP1 “hit” persists after the “run”
Source: BMC Genomics. 2016 Feb 3;17:92. doi: 10.1186/s12864-016-2410-2 (PMC4738784; doi:10.1186/s12864-016-2410-2)
Supplement: Additional file 3: — Dataset S1. Gene lists of bZIP1 targets identified in 4tU-labeled fractions and ChIP-Seq replications. (XLSX 204 kb) [file 12864_2016_2410_MOESM3_ESM.xlsx]

## Sheet: 115 genes induced in 4tU-bZIP1
115 bZIP1-targets actively induced in 4tU-labeled fractions
Probe n°	Accession	EV4tU_01	EV4tU_02	EV4tU_03	EV4tU_04	EV4tU_05	bZIP14tU_01	bZIP14tU_02	bZIP14tU_03	bZIP14tU_04	bZIP14tU_05	bZIP14tU_06	Number of bZIP1 binding motif in promoter
261592_at	AT1G01760	18.2044	165.844	18.8344	9.64025	127.866	245.647	18.8344	60.4146	30.313	167.105	94.5955	3
263118_at	AT1G03090	319.677	294.646	326.862	326.758	197.479	737.09	1193.84	761.822	867.639	1157.65	759.058	1
263143_at	AT1G03100	63.7462	29.3228	42.5541	49.1731	100.971	217.568	175.794	87.9104	215.077	313.389	343.679	0
265099_at	AT1G03990	79.5075	74.454	89.8359	94.8856	15.0234	76.4279	119.206	76.4279	91.3469	329.804	269.166	2
261063_at	AT1G07520	151.184	63.8292	89.9439	169.419	94.9079	9403.41	207.303	920.037	536.894	89.6429	152.687	0
261089_at	AT1G07570	18.7366	17.6966	20.5375	37.737	30.873	45.9102	36.7599	60.8654	42.8442	533.499	37.6369	0
264777_at	AT1G08630	4.91957	4.91957	4.91957	4.91957	5.51881	8.30692	16.8231	15.9847	9.41235	18.4333	9.60917	0
264687_at	AT1G09850	37.1264	93.5551	89.1929	35.7713	74.2883	53.292	357.72	983.247	88.7782	75.6304	116.489	1
264524_at	AT1G10070	178.808	117.334	110.659	140.327	44.3177	1678.15	1106.35	677.237	895.584	570.791	609.361	3
264390_at	AT1G11950	123.633	62.1438	69.2613	38.1053	82.4137	493.712	212.44	38.2403	92.1466	263.61	175.253	0
260740_at	AT1G15020	37.5696	40.9032	51.5357	144.92	179.014	91.0474	72.7342	1458.14	71.6837	423.374	188.648	2
260741_at	AT1G15040	682.196	791.726	552.926	1150.98	488.275	4338.7	3600.86	3029.49	3351.32	3720.25	3650.4	3
262603_at	AT1G15380	90.1203	114.728	104.424	84.0542	67.263	264.781	196.214	107.639	264.815	274.459	407.624	4
256072_at	AT1G18080	57.7497	86.2751	95.4	56.5807	13.9706	78.4817	111.323	181.68	112.379	121.778	186.004	1
261674_at	AT1G18270	223.449	119.56	109.823	132.23	169.388	235.161	462.549	343.807	412.803	814.362	400.955	5
255886_at	AT1G20340	7.63589	7.68889	10.0392	7.63589	7.96103	15.6674	52.8201	74.8177	59.7198	53.9895	127.864	1
261927_at	AT1G22500	57.633	59.9347	68.0003	54.67	30.899	508.314	105.446	68.0003	97.2426	196.587	92.5159	1
264728_at	AT1G22850	41.8997	46.7439	46.6612	23.2829	144.115	71.3734	56.0291	41.197	112.539	328.089	201.889	2
265021_at	AT1G24610	52.5183	36.7981	47.9983	16.484	5.36165	96.39	83.7159	73.1308	90.5809	36.8509	18.2247	0
261805_at	AT1G30540	27.2827	55.8751	60.5507	32.1471	6.19355	165.713	43.693	65.5352	93.0478	146.842	83.5211	1
265161_at	AT1G30900	7.35987	5.04537	8.76355	8.76355	6.19249	301.109	17.1057	9.95305	8.59271	13.7359	14.0204	0
246263_at	AT1G31780	20.2677	31.7049	38.3948	15.0829	33.0302	153.286	30.6909	25.0747	48.3251	85.8911	125.065	0
261161_at	AT1G34420	48.4455	37.4388	47.4996	35.065	40.8041	2990.36	45.4538	54.392	203.97	30.9041	48.3718	2
257504_at	AT1G52240	25.7842	8.93887	12.5343	17.0169	8.81909	12.5114	42.5907	42.3104	34.7398	25.9687	30.4513	1
263156_at	AT1G54030	21.921	18.8814	43.5511	38.8372	8.28289	110.096	304.365	40.3091	57.702	40.3091	40.3091	0
265070_at	AT1G55510	29.6607	37.6389	40.4696	37.7543	17.2399	14.0754	66.1718	88.967	92.9129	173.929	136.967	2
261957_at	AT1G64660	160.667	375.064	340.809	314.807	332.623	1242.55	1165.35	759.774	1007.79	662.979	669.746	2
256517_at	AT1G66170	116.071	107.229	145.674	81.4176	174.932	144.594	191.027	112.263	345.684	443.549	810.024	0
245761_at	AT1G66890	21.1548	20.2896	20.1418	50.4179	18.8853	29.8259	80.6891	131.359	61.1015	63.7108	52.7248	2
264229_at	AT1G67480	262.888	178.671	193.415	287.286	283.259	1104.75	1259.75	1545.34	1575.27	1024.32	832.857	1
245193_at	AT1G67810	154.398	95.3458	157.462	82.4374	40.9675	56.2479	275.597	194.392	277.487	332.354	355.04	0
259856_at	AT1G68440	1703.98	2259.03	1845.37	1629.67	1182.5	3943.75	3353.31	3059.02	3308.26	2893.14	3136.39	3
256300_at	AT1G69490	2128.63	1401.49	1640.32	1499.03	1463.67	3294.39	3022.33	2499.49	2583.76	2299.47	2473.61	1
259834_at	AT1G69570	36.3968	13.4192	13.1479	20.9427	10.9851	24.9373	79.3709	58.0515	37.9963	86.1157	80.032	3
260384_at	AT1G74040	8.83707	7.53932	12.6761	16.6827	7.04478	5.33872	18.7349	2233.68	17.9578	7.72491	84.472	0
260258_at	AT1G74270	55.2118	63.1017	53.6109	33.3234	73.1989	377.221	75.553	75.9622	135.362	144.063	109.373	0
262210_at	AT1G74690	23.3531	14.0655	21.8028	13.6381	16.121	16.121	17.3789	16.8337	3914.55	22.7184	37.9186	0
264482_at	AT1G77210	5.35241	4.91957	4.91957	5.35241	5.33556	83.0644	46.2767	10.2362	17.5891	5.35241	5.36522	0
264120_at	AT1G79340	1205.35	1032.28	1408.85	1172.85	685.279	1786.74	1693.25	1381.09	1559.54	1393.87	1808.15	2
260284_at	AT1G80380	1853.64	1534.49	1178.34	1735.8	590.458	3340.06	4032.18	3417.11	4206.13	4165.16	3170.66	0
263275_at	AT2G14170	100.009	68.2265	66.7736	98.1644	68.2265	184.478	158.426	112.4	180.539	167.747	173.477	0
263612_at	AT2G16440	6.74538	5.51894	15.7999	11.7097	10.5827	11.7097	959.29	18.9976	8.16271	35.5517	24.6256	1
263062_at	AT2G18180	59.4984	90.599	50.9643	60.9964	81.3661	128.335	149.433	152.998	125.366	276.992	347.667	3
266693_at	AT2G19800	1211.15	758.498	1023	732.792	379.51	2234.62	5012.3	2692.08	3691.74	4083.25	3539.11	2
263753_at	AT2G21490	23.1291	46.7676	7.33736	18.5876	5.97473	96.0695	21.4476	37.1551	31.9426	142.835	19.3248	3
245076_at	AT2G23170	1604.47	789.17	1067.28	1463.15	1405.38	1982.73	2132.45	1567.65	2177.23	2305.45	2153.64	2
266567_at	AT2G24050	16.8736	13.3385	22.116	13.6465	16.4109	21.9323	23.154	562.74	21.9323	47.2127	20.0205	2
266318_at	AT2G27110	8.53753	10.7738	16.7	19.7378	6.32794	13.976	133.434	24.6696	24.0005	48.4168	42.6992	2
267523_at	AT2G30600	271.435	200.32	243.518	300.741	133.55	326.41	368.388	501.714	597.298	593.901	439.889	1
263425_at	AT2G31530	23.8436	11.6887	11.6887	18.1653	10.9321	115.105	18.4484	198.712	13.8314	47.6286	9.61965	1
265698_at	AT2G32160	5.51506	5.89829	5.36384	5.04379	16.5249	5.04379	21.8543	5.19568	25.1448	47.4485	33.3292	1
267640_at	AT2G32950	27.4792	22.9188	47.4	20.6354	50.0035	48.8177	32.9518	748.076	66.1067	65.1044	69.5787	1
267035_at	AT2G38400	182.425	245.685	278.052	200.297	31.6098	181.784	310.496	563.909	376.839	495.86	316.334	2
263265_at	AT2G38820	169.085	188.731	208.171	198.5	55.356	448.978	339.375	525.395	409.421	188.164	349.354	5
267063_at	AT2G41120	74.594	92.8903	61.2285	92.8903	67.1196	308.257	117.983	138.493	111.727	285.978	225.015	1
267080_at	AT2G41190	23.9036	18.0948	18.0948	17.3973	6.95646	103.657	26.218	29.0921	59.565	21.3137	48.2877	1
262348_at	AT2G48160	17.164	29.0717	27.0341	15.7813	20.6272	158.893	16.1772	290.407	224.175	52.2091	22.7584	0
259277_at	AT3G01180	11.5517	10.6033	12.9607	10.6033	10.0827	10.6033	14.7186	22.9413	10.6033	79.6062	227.601	0
258500_at	AT3G02470	1968.95	1588.02	1790.59	1766.98	1296.33	2210.86	3015.31	1897.48	2751.03	2675.68	2936.94	1
257529_at	AT3G03290	69.8469	49.8282	26.1563	63.9512	66.4925	124.212	80.4578	79.0036	67.5272	230.419	258.277	5
258512_at	AT3G06510	9.37688	9.69091	7.35418	8.69181	11.3732	46.8059	14.9694	46.3203	20.8061	15.152	8.74773	1
258527_at	AT3G06850	160.23	215.175	227.429	197.012	95.2912	690.781	700.044	397.006	569.99	500.645	254.019	2
257006_at	AT3G14075	82.7908	66.2036	95.8911	120.966	139.289	67.2672	81.8141	3474.72	2610.64	132.419	85.9314	1
256548_at	AT3G14770	78.6145	55.1412	89.1983	57.3912	14.4687	338.315	459.399	202.929	347.913	120.694	71.9913	1
256574_at	AT3G14780	28.2304	9.97269	12.267	10.9462	12.267	10.7915	847.311	14.8023	18.0945	118.524	12.9413	1
258225_at	AT3G15630	638.28	623.515	616.028	599.003	130.331	594.158	1308.45	6511.41	1076.3	801.853	948.32	1
258338_at	AT3G16150	18.081	27.9602	26.6876	39.3458	41.0081	63.9112	126.231	86.7327	80.6401	96.0471	274.037	2
256945_at	AT3G19020	104.686	95.8742	72.5801	37.1913	194.01	43.4029	182.553	193.551	52.36	393.971	688.477	0
258005_at	AT3G19390	795.388	774.037	1099.89	931.494	509.357	2582.38	2094.78	1373.06	2018.09	2076.22	2186.37	1
258139_at	AT3G24520	62.3085	106.107	110.804	41.541	245.694	189.797	276.44	167.17	112.845	320.852	341.324	1
258239_at	AT3G27690	6.35301	6.37909	7.75273	18.9084	20.9858	9.4134	41.0211	46.3319	25.5885	120.446	126.831	4
257315_at	AT3G30775	4224.57	3665.91	4090.42	4352.53	3681.41	8772.67	9619.64	8351.51	12715.2	9961.07	8611.75	2
252484_at	AT3G46690	125.904	80.7083	84.9372	105.447	51.2813	102.303	159.528	305.301	129.86	263.894	203.284	2
251863_at	AT3G54870	6.26277	11.8652	8.20166	7.47219	5.80939	7.49918	10.2707	89.852	32.828	52.5043	14.7044	0
251832_at	AT3G55150	74.5716	29.1508	61.3719	60.0136	73.5237	1849.31	133.699	141.295	147.144	112.649	118.599	1
251704_at	AT3G56360	6250.89	5384.05	5558.07	7688.09	5707.74	7737.11	7953.08	9042.36	6854.38	7604.73	7300.26	4
251428_at	AT3G60140	2184.51	1910.37	1738.55	1979.41	1918.1	5003.31	2955.7	3543.61	3480.66	2994.14	2856.2	2
251369_at	AT3G60480	7.4286	25.048	20.3591	5.91313	7.87065	5.63138	12.246	27.8074	30.0905	37.2226	57.4825	3
255132_at	AT4G08170	10.5131	16.262	15.6257	15.3108	11.5404	124.692	21.1501	25.4656	22.0121	37.8052	16.3793	2
255031_at	AT4G09490	5.05196	5.04545	5.44556	5.05196	5.05196	5.05196	22.6044	3362.93	5.05196	5.05196	7.22131	0
254665_at	AT4G18340	176.414	135.706	169.306	134.713	169.306	396.902	362.797	293.309	360.106	273.66	286.695	3
254448_at	AT4G20870	114.015	131.227	119.323	41.4827	165.275	205.73	211.026	121.303	522.807	248.272	301.267	0
254413_at	AT4G21440	158.217	139.444	216.351	112.224	124.351	328.429	255.613	216.351	226.754	271.157	216.351	1
254140_at	AT4G24610	30.1685	27.2789	43.5297	29.162	50.7123	310.21	63.7495	56.304	73.3246	60.1135	88.5999	0
253979_at	AT4G26680	231.573	130.226	334.417	164.53	353.691	705.972	538.375	338.767	102.468	1114.06	783.686	1
253843_at	AT4G27910	16.9007	16.9007	19.8088	18.8865	18.8865	10.8561	23.5583	3816.52	20.0529	41.7143	111.527	0
253408_at	AT4G32950	92.9523	55.1262	85.661	171.172	23.2701	356.952	348.179	334.796	463.788	510.18	295.461	1
253281_at	AT4G34138	31.6165	36.5863	33.3146	29.7272	45.0911	106.572	63.8507	52.1708	83.5768	59.5999	71.2245	2
253161_at	AT4G35770	159.3	49.1401	152.176	118.68	81.8005	188.462	427.82	293.984	1940.2	657.466	620.016	1
253036_at	AT4G38340	18.9326	12.589	22.7656	6.02449	4.91957	265.987	16.013	16.013	16.1564	16.013	46.5171	2
252991_at	AT4G38470	462.298	466.124	671.367	454.153	331.955	1033.09	1123.73	1167.01	1190.17	1060.74	1399.54	0
252968_at	AT4G38890	33.713	35.7418	32.3535	31.8986	32.3535	272.285	54.9199	60.2489	25.5569	165.077	58.6224	0
251142_at	AT5G01015	8.11227	12.4944	7.79271	6.04086	5.11347	315.698	19.5858	18.0156	12.913	16.7975	71.0784	0
251109_at	AT5G01600	3322.73	3301.71	3507.13	3300.45	2370.96	4200.52	4007	3841.09	4070.82	5070.95	5005.96	4
250971_at	AT5G02810	22.5279	23.9852	21.4498	18.4932	43.3223	63.723	44.632	69.1617	51.9937	105.95	179.244	3
250580_at	AT5G07440	4488.84	4477.05	5044.35	5315.88	3517.86	7673.22	8293.19	7462.9	7377.41	6655.25	6717.56	3
246034_at	AT5G08350	22.8461	8.03665	15.4398	27.6007	19.5124	731.423	199.622	121.859	154.843	153.206	115.442	3
250182_at	AT5G14470	46.3408	32.302	25.191	146.858	5.87743	53.4402	102.044	81.0479	64.7169	106.879	84.6117	2
246585_at	AT5G14750	7.39655	7.38245	6.89345	6.08127	65.9632	6.98247	14.7108	23.0981	7.38245	88.7782	146.191	1
250000_at	AT5G18650	36.8023	34.4794	27.7849	27.4498	10.0558	481.557	39.4108	32.0035	13.8709	58.1409	102.607	0
249927_at	AT5G19220	16.4515	18.087	11.8102	14.3765	11.8133	221.791	195.084	15.6204	23.193	23.8205	29.2337	0
246069_at	AT5G20220	86.5143	32.6997	35.4389	22.3208	33.3221	138.9	38.5514	69.1692	32.4725	197.842	139.358	0
246114_at	AT5G20250	90.7599	130.953	107.735	105.498	24.9751	472.746	591.78	385.205	480.32	323.062	324.107	3
246827_at	AT5G26330	10.7866	16.4063	17.4358	12.4465	14.7851	5.85776	42.872	20.1155	22.2936	56.1615	54.6773	0
246702_at	AT5G28050	789.066	727.562	755.579	432.945	564.813	689.155	2203.7	1208.84	2037.77	2798.01	2538.92	0
246645_at	AT5G35080	10.6928	7.25044	13.697	5.31119	5.83767	5.76839	10.9246	14.119	223.059	31.6877	17.6228	1
249443_at	AT5G39600	9.58244	16.9726	16.456	15.6803	5.99873	59.7802	15.6803	29.699	53.0262	42.0941	26.9349	0
248855_at	AT5G46590	21.2718	48.4645	38.4362	17.3554	41.6506	92.5758	93.4977	69.4613	71.7941	40.7838	72.5731	1
248622_at	AT5G49360	5.90755	5.78564	6.09933	5.78564	5.91191	6.86054	14.3508	7.9334	68.0028	19.2286	10.1248	0
248533_at	AT5G50020	26.7965	28.0195	29.5133	29.5133	14.2906	11.7993	247.626	19.0887	357.05	79.4792	41.2241	0
248056_at	AT5G55500	20.8476	26.9336	46.3032	14.0555	34.0662	7.62174	814.391	52.934	51.1749	61.4016	16.5266	0
247924_at	AT5G57655	226.792	217.58	329.149	299.391	133.645	921.865	737.069	291.029	511.265	372.903	463.869	1
247176_at	AT5G65110	404.589	248.642	306.767	208.675	97.2581	532.289	709.879	456.832	590.286	615.28	502.313	4
247122_at	AT5G66020	6.02464	5.42587	6.02464	7.16761	6.95976	8.14208	21.4943	11.7173	13.5044	31.555	42.575	0
247082_at	AT5G66030	110.377	55.2435	123.839	78.5991	16.4262	542.032	134.284	114.313	199.434	237.494	105.429	1

## Sheet: 168 genes represed in 4tU-bZIP1
168 bZIP1-targets actively repressed in 4tU-labeled fractions
Probe n°	Accession	EV4tU_01	EV4tU_02	EV4tU_03	EV4tU_04	EV4tU_05	bZIP14tU_01	bZIP14tU_02	bZIP14tU_03	bZIP14tU_04	bZIP14tU_05	bZIP14tU_06	Number of bZIP1 binding motif in promoter
264367_at	AT1G03350	481.359	408.321	463.836	291.076	565.17	26.6434	256.253	167.809	239.97	297.003	255.046	1
265044_at	AT1G03950	101.172	65.0542	75.0251	251.661	507.386	8.19388	69.2735	361.168	41.0718	95.0937	42.8536	1
256036_at	AT1G07110	388.334	208.249	278.523	200.803	342.848	43.9798	200.803	245.321	98.4941	133.715	86.0729	1
261434_at	AT1G07650	21.5952	25.6628	16.3121	24.4107	115.381	10.3803	13.0042	11.8307	7.46134	12.6967	13.0492	0
262788_at	AT1G10690	146.791	40.3998	52.4303	123.34	34.6254	32.9791	42.0612	26.8563	85.0396	16.2853	13.4554	0
262786_at	AT1G10740	113.978	103.57	69.5996	109.6	74.2373	12.4174	41.5275	43.9399	20.5112	36.4933	38.5824	1
260466_at	AT1G10900	70.9074	23.3426	58.9923	99.422	17.1884	18.1211	29.9135	10.7746	18.454	20.7657	25.4115	0
261199_at	AT1G12950	76.083	41.5574	93.6672	58.4013	136.481	25.4842	26.6133	41.2122	13.9873	32.4946	60.3517	1
256070_at	AT1G13730	9.18891	25.3471	8.4157	33.7568	75.7115	8.01191	16.3176	7.40835	6.19934	8.01191	11.6881	0
256069_at	AT1G13740	71.1472	66.5191	44.5649	67.249	179.579	56.4733	51.7634	16.3611	13.7435	9.45321	17.2007	4
262657_at	AT1G14210	26.8877	31.6821	28.6405	153.835	56.2314	16.9386	17.089	17.4967	13.5813	28.4357	15.8239	2
262581_at	AT1G15370	42.8101	87.1447	64.8933	45.0631	27.2069	12.2324	24.1649	20.6421	36.3004	19.4293	14.6563	0
261766_at	AT1G15580	24.874	48.1295	28.2422	35.3303	9.60735	7.893	9.60735	14.8246	15.8562	16.4936	5.17504	2
256012_at	AT1G19250	175.581	343.633	69.4322	170.077	55.6603	6.00827	63.2596	19.7234	40.9152	21.8202	43.358	1
261453_at	AT1G21130	144.302	88.8019	88.1946	97.0158	30.9472	11.2531	31.5553	176.795	38.5061	16.8871	4.91957	1
262487_at	AT1G21610	91.768	79.5653	92.4723	73.9312	137.166	9.09012	64.6152	70.388	20.801	56.4668	64.8317	1
262484_at	AT1G21700	101.767	142.47	88.4828	149.902	276.619	11.6013	47.174	40.7192	109.884	66.8842	220.038	0
262489_at	AT1G21830	92.2542	76.2126	86.9213	34.5747	69.0324	34.5351	26.3847	32.7159	17.6846	34.5351	34.5351	1
255951_at	AT1G22050	24.9488	39.7961	31.5558	27.1889	4.91957	7.29366	19.3169	5.31058	14.2366	6.68189	5.37947	0
245816_at	AT1G26210	113.519	123.23	100.706	1754.13	286.99	9.48295	61.6111	69.7655	40.4439	97.8849	39.3613	0
263691_at	AT1G26880	123.2	138.046	128.894	158.175	134.115	19.507	60.7384	95.9767	52.6511	85.0558	96.8353	1
264441_at	AT1G27435	21.8166	621.15	93.0486	143.23	179.809	292.369	34.5475	38.2652	52.4635	30.8561	78.2863	1
261442_at	AT1G28375	61.3076	51.652	51.2941	81.5672	29.4024	7.59183	28.9541	10.4344	85.3419	29.4024	9.00359	1
260697_at	AT1G32530	30.9028	58.0076	26.4814	14.7262	39.4921	8.79373	9.42937	14.7262	14.7262	14.7262	27.6593	0
261215_at	AT1G32970	280.824	131.027	149.787	146.079	147.231	47.7258	138.396	55.8899	47.7258	107.464	84.6277	0
255977_at	AT1G34030	33.9302	33.6186	43.3566	53.4198	76.6539	8.33169	31.1006	20.5891	15.5601	11.8006	11.661	1
259548_at	AT1G35260	95.5196	118.039	83.9252	77.1884	134.268	6.92653	64.6398	80.1162	77.3936	51.6056	27.7237	0
261867_at	AT1G50575	5.06296	796.394	5.93441	23.9668	5.06296	5.06296	5.06296	5.05682	5.05682	5.06296	5.06296	1
260589_at	AT1G53400	142.054	670.42	119.015	95.4192	152.637	16.5977	99.7638	27.6354	74.3456	144.568	209.112	1
256149_at	AT1G55110	74.037	10.3878	10.5628	10.4521	31.5071	6.89703	10.3792	10.3792	10.3878	9.64492	6.89703	0
246400_at	AT1G57540	5.23257	49.781	22.3528	28.8811	8.74537	5.13615	9.11871	5.23257	5.23257	5.23257	5.23257	2
265062_at	AT1G61550	153.028	105.238	84.9108	269.26	342.496	121.245	61.6189	116.738	59.8456	95.3396	30.2555	0
265030_at	AT1G61610	89.2185	547.936	28.5248	81.9342	68.1186	33.0218	27.356	34.5819	59.778	28.1538	14.8046	0
262641_at	AT1G62730	40.4175	37.4869	38.7465	91.6434	115.153	17.7578	13.6883	22.9087	28.1812	8.32233	41.9036	2
261951_at	AT1G64490	9.23103	4.96552	9.25337	9.55273	6.5481	4.93876	4.91957	4.92766	4.92766	4.91957	4.92766	1
262873_at	AT1G64700	42.3312	34.3044	34.1946	25.3628	78.1984	9.98648	24.316	16.6739	15.2147	32.3783	8.96693	0
256359_at	AT1G66460	143.34	5017.43	119.449	137.893	174.106	17.188	87.2281	109.687	118.99	196.84	98.8214	0
260005_at	AT1G67920	2584.61	2675.56	2132.6	2129.01	2188.69	1864.79	1927.09	1891.01	1562.24	1393.27	1484.97	1
260268_at	AT1G68490	30.5214	38.7366	34.5277	72.9212	95.9398	15.6424	25.353	14.8661	24.8903	12.2896	40.0834	0
260264_at	AT1G68500	2611.46	2871.95	3071.2	3810.37	2342.6	2327.91	2222.28	2221.66	2327.59	2064.44	2391.16	4
260362_at	AT1G70530	298.868	283.665	374.942	284.214	323.23	104.057	197.657	163.653	186.372	145.763	153.347	2
256340_at	AT1G72070	357.871	276.552	268.752	286.194	184.028	182.651	211.229	138.194	185.915	134.61	133.808	0
262975_at	AT1G75540	335.339	379.655	286.027	340.009	241.177	231.816	200.182	149.688	172.426	168.952	89.4907	1
264145_at	AT1G79310	693.389	575.839	677.856	544.154	528.04	329.65	483.861	405.699	521.684	307.795	329.962	3
263325_at	AT2G04240	124.482	112.319	176.276	157.547	82.8717	11.9167	103.42	45.1954	78.9997	106.122	44.5053	0
263632_at	AT2G04795	166.026	96.8658	183.312	155.905	145.315	40.1109	94.0254	22.5092	51.8616	39.8575	182.269	0
263556_at	AT2G16365	791.691	675.924	855.343	842.82	878.068	411.086	509.78	478.167	641.771	403.589	674.928	3
263584_at	AT2G17040	316.467	149.44	203.552	216.018	129.894	65.0522	102.811	51.6811	108.433	33.3814	95.4401	0
265337_at	AT2G18390	41.905	44.5507	37.2141	75.2331	120.354	45.4125	29.715	9.83875	17.4129	7.29438	34.6233	1
267436_at	AT2G19190	403.205	343.845	405.45	348.081	461.762	257.52	187.667	232.768	209.783	211.794	84.9307	1
265440_at	AT2G20960	669.612	525.49	595.297	526.074	608.547	327.68	633.638	477.273	435.138	341.702	418.348	1
264374_at	AT2G25180	34.5215	51.2409	50.3011	10.935	79.0119	8.15605	25.5983	13.7331	9.21072	6.05381	70.1782	0
263585_at	AT2G25210	213.748	1160.35	188.436	98.1839	281.465	6.61796	162.754	273.633	94.9593	248.546	145.254	0
267611_at	AT2G26660	282.363	267.662	308.254	288.275	271.71	194.649	132.84	168.116	173.696	199.869	168.84	0
266240_at	AT2G29580	85.1951	33.7406	36.7145	62.1528	35.1957	35.1957	33.7406	15.1125	35.1957	12.2719	12.1235	0
267154_at	AT2G30870	1776.89	1683.87	1472.72	1403.35	1625.94	924.601	1467.9	1092.97	966.617	1120.87	1164.67	2
266476_at	AT2G31090	2098.24	1612.8	1821.3	1742.21	1366.22	817.575	1424.33	1155.82	1240.21	1269.55	1145.51	1
263251_at	AT2G31410	9.08247	11.6726	9.37601	234.867	19.1522	5.99826	5.96871	5.92749	9.36209	9.87306	6.25704	1
255789_at	AT2G33370	140.495	128.327	126.656	133.567	137.416	9.85687	87.2743	87.2743	60.1486	116.081	61.0296	0
266955_at	AT2G34520	17.922	17.9077	31.0624	138.529	17.8906	8.16728	17.9122	10.7782	17.9438	16.7326	8.18959	1
263937_at	AT2G35910	31.3711	26.02	19.5208	39.5537	28.0347	6.99	14.2364	7.23603	9.50706	14.3995	24.6802	0
263916_at	AT2G36440	115.689	39.1184	57.3085	12.1874	57.7306	6.26229	13.2336	28.8132	6.0622	10.9506	22.0056	1
265856_at	AT2G42430	170.376	268.486	116.266	141.328	77.8333	18.0917	119.2	70.362	71.1093	60.216	60.0615	1
263492_at	AT2G42560	132.916	98.1697	174.085	187.753	88.2465	15.0856	104.212	57.7492	88.2465	23.1985	66.0807	3
265260_at	AT2G43000	663.54	397.911	412.589	456.875	462.241	22.1163	280.066	3877.44	148.989	226.233	90.4979	1
260564_at	AT2G43810	38.1684	88.1149	39.5921	59.7129	20.9237	4.91957	47.3806	20.1269	41.5453	12.9971	10.469	2
267230_at	AT2G44080	355.781	261.621	265.161	250.886	235.416	110.549	180.657	195.822	150.832	160.84	155.888	1
267343_at	AT2G44260	96.2456	100.841	86.1936	102.048	50.0844	34.7928	45.509	44.8317	76.7922	36.985	45.509	1
266820_at	AT2G44940	86.851	77.2382	73.0681	58.2076	25.5749	46.9543	28.496	46.9543	67.0348	15.2027	10.3334	2
267507_at	AT2G45710	158.836	230.283	166.77	804.714	126.852	8.47678	120.151	157.388	56.7267	110.097	259.988	0
266597_at	AT2G46130	15.2689	13.9621	20.2458	16.4557	109.653	12.6787	7.60563	19.1494	7.01302	8.46293	10.8252	2
266737_at	AT2G47140	226.262	164.929	208.671	227.214	77.5036	72.8949	133.272	75.1317	127.4	75.9779	31.4033	3
266482_at	AT2G47640	146.271	79.8328	100.477	205.777	52.4465	29.2264	43.5853	18.9501	106.504	41.3077	146.147	1
266467_at	AT2G47760	11.7975	89.9185	6.48311	9.18488	44.6499	4.91957	7.86995	6.39386	8.81627	10.2435	9.97868	3
258493_at	AT3G02555	77.0115	120.643	64.5572	105.21	102.312	26.9341	37.9698	43.7094	47.2588	72.3974	43.3024	0
258623_at	AT3G02790	182.061	99.3766	291.52	154.29	220.842	11.0476	53.7868	31.7494	43.1554	106.382	39.0573	1
259347_at	AT3G03920	41.6861	657.599	33.6832	99.312	64.1365	4.91957	57.5557	37.965	98.64	39.0344	17.774	0
258583_at	AT3G04100	48.422	22.6625	60.6702	75.6787	5.56859	5.33695	14.952	70.398	5.28355	25.5435	5.37966	1
258842_at	AT3G04680	30.6349	27.2332	14.2418	18.6187	16.3964	12.3433	5.67131	12.3798	4.91957	12.249	12.576	1
259112_at	AT3G05560	298.97	836.335	413.639	434.48	260.704	8.66856	208.711	214.884	253.018	173.203	512.729	0
258896_at	AT3G05710	26.9629	26.8813	19.9509	70.1391	90.8692	29.7006	27.1341	19.9509	8.28652	7.75221	19.9509	2
258907_at	AT3G06370	21.9945	20.2266	16.9237	15.3465	84.0094	6.34435	10.2334	14.6359	6.21073	11.8149	17.1422	0
259250_at	AT3G07580	82.1027	61.9487	83.4536	31.5301	79.2721	13.6793	15.3159	45.3577	34.3652	43.454	30.0954	0
258684_at	AT3G08680	20.4956	592.054	17.1491	24.7366	9.93984	9.93984	10.9952	43.804	10.9952	9.93984	16.5342	0
258683_at	AT3G08760	563	480.809	647.378	512.811	616.573	414.312	445.525	317.654	460.82	358.256	298.512	0
258203_at	AT3G13950	48.2651	19.328	26.1561	33.4342	78.0397	8.66045	14.4054	15.3937	18.4052	17.9498	11.6167	2
257058_at	AT3G15352	305.311	474.708	382.641	282.365	240.832	5.95389	496.366	199.491	228	214.767	152.085	0
257206_at	AT3G16530	231.321	109.914	107.641	111.695	95.0949	12.7813	76.6188	23.9007	68.8974	22.9762	12.7813	4
257879_at	AT3G17160	331.89	375.608	282.126	216.569	858.5	70.8722	197.432	182.805	159.251	95.1903	202.579	0
258349_at	AT3G17609	59.3018	640.372	121.411	65.8195	408.103	20.4304	36.3352	65.8195	65.8195	225.264	62.3352	1
256621_at	AT3G24450	26.8452	30.3825	25.3897	2799.35	7.86745	6.13411	18.555	18.6538	13.146	26.859	43.263	0
257868_at	AT3G25070	361.605	172.491	200.588	172.121	93.0604	15.3701	136.73	115.65	115.274	138.724	33.6939	0
257833_at	AT3G26640	65.9031	94.556	55.0875	51.2712	10.7703	6.45131	46.4885	10.8374	75.2254	26.1951	13.8095	2
257288_at	AT3G29670	105.41	116.273	142.443	104.224	152.749	52.7982	74.7252	80.9889	98.4694	37.1612	72.2398	0
252437_at	AT3G47380	292.912	166.102	326.247	196.618	189.649	224.679	121.882	160.7	119.899	63.3565	34.1616	2
252037_at	AT3G51920	7673.23	6590.96	7594.04	7161.86	6585.44	4911.2	6234.1	4605.03	4856.98	5483.11	5335.08	0
251948_at	AT3G53580	168.4	171.001	172.232	168.4	173.664	63.5541	143.736	141.479	59.1928	84.8068	94.7969	1
251904_at	AT3G54130	65.5688	83.2303	72.8034	103.95	33.3877	24.8565	41.7327	28.634	31.9119	26.3484	30.163	2
251687_at	AT3G56460	76.8926	76.4872	212.043	124.416	227.368	4.91957	71.3056	81.7751	42.9966	113.811	74.515	0
251321_at	AT3G61460	68.825	70.6841	91.5248	115.242	104.245	7.21819	57.6653	38.4796	88.7752	35.5337	15.822	5
255704_at	AT4G00170	125.732	131.034	126.55	330.794	238.806	29.8362	90.8312	86.2513	103.815	44.739	63.7206	1
255524_at	AT4G02330	110.143	88.6638	72.3888	77.6617	108.215	55.7124	63.6797	39.2461	48.7143	73.2217	39.6115	1
255502_at	AT4G02410	147.177	123.939	254.899	241.974	65.0394	26.0583	60.4908	61.9458	79.3379	140.307	38.1252	2
255478_at	AT4G02440	28.649	21.6327	26.0799	49.6212	28.9071	11.0223	15.648	9.71244	11.4054	16.3897	18.2979	0
255151_at	AT4G08180	129.962	133.379	131.925	118.448	126.861	6.4104	88.1363	58.8829	48.7095	76.5004	120.558	2
255074_at	AT4G09100	434.711	329.579	514.102	1113.93	528.119	13.6155	521.629	200.267	357.169	320.951	250.033	2
255087_at	AT4G09340	21.3943	28.9627	26.8276	15.471	87.4064	4.91957	23.1272	10.0529	15.3825	8.14519	20.446	0
254991_at	AT4G10620	77.8442	80.0148	75.5148	98.2416	87.3045	13.426	39.8862	58.2957	28.156	26.6294	54.503	0
245295_at	AT4G16100	16.8503	1000.56	50.1389	11.8558	29.1867	11.987	37.9318	120.149	4.91957	13.6558	11.8558	0
245319_at	AT4G16146	160.514	78.0351	90.692	198.734	20.6668	9.22416	62.7696	51.2968	50.0116	39.2222	26.7313	2
245276_at	AT4G16780	318.358	806.039	303.74	303.741	186.476	250.671	169.444	165.162	249.138	101.709	81.6518	0
245272_at	AT4G17250	25.6332	73.4792	85.8354	67.1802	36.0223	9.96908	31.4366	10.6043	64.0625	27.7187	18.4286	1
254626_at	AT4G18400	12.6407	24.0746	23.3487	7.24148	40.8915	5.60027	6.61638	5.60027	17.2459	5.29599	8.7972	1
254603_at	AT4G19045	166.225	57.4883	25.5207	18.4754	83.4828	6.48953	32.1459	19.2385	37.7787	14.3436	16.5373	0
254576_at	AT4G19350	86.4009	49.6257	91.0706	36.6205	104.41	8.68627	38.0122	20.553	38.2037	36.3978	47.6527	0
254487_at	AT4G20780	65.9109	28.8967	23.8731	25.2717	15.1628	9.20812	29.6239	10.4725	15.8323	4.91957	5.58332	1
254229_at	AT4G23610	148.735	122.944	91.6929	75.3833	99.2847	50.7912	80.8534	56.9577	45.2017	59.7371	44.3813	1
254216_at	AT4G23710	178.185	185.888	139.976	195.851	192.81	9.88585	94.1444	109.81	154.254	112.28	61.3106	1
254147_at	AT4G24270	82.2671	146.215	73.0072	184.565	71.4819	11.1815	79.9787	47.9982	24.7752	33.3824	69.7825	0
254162_at	AT4G24440	151.519	113.462	116.844	325.115	126.772	18.7589	88.8148	106.999	65.2145	99.6463	47.5053	0
254116_at	AT4G24730	46.2636	25.0878	35.2526	48.4917	72.532	19.1873	43.5873	9.86186	12.6748	28.2838	16.4787	0
254014_at	AT4G26120	171.064	122.017	78.2691	129.17	52.7178	8.2996	73.0023	49.8379	85.9139	72.7299	27.6633	1
253796_at	AT4G28460	7465.52	6594.53	7215.75	8251.89	7519.01	5565.46	6817.59	6257.19	6194.69	5893.94	5042.42	0
253762_at	AT4G28830	48.3135	59.1985	44.0451	32.268	46.9328	5.07276	36.4151	22.7467	24.5921	30.4191	6.16375	0
253549_at	AT4G30930	42.5464	46.0765	79.6276	16.9952	53.7009	7.40561	32.3799	125.099	9.92697	10.8451	20.1992	0
253484_at	AT4G31720	367.379	280.841	448.247	315.091	313.367	6.53748	323.146	200.436	309.066	210.077	110.896	1
253361_at	AT4G33100	65.0091	32.6314	59.2686	29.9661	32.1211	4.91957	9.61657	38.7861	25.2735	11.0436	41.7409	2
253253_at	AT4G34750	75.5978	51.8976	68.244	108.225	23.508	9.01386	31.8705	12.1682	45.6034	18.5792	12.1853	1
246214_at	AT4G36990	5819.02	5829.44	5727.04	5527.22	5463.36	5115.65	4415.07	5216.81	4165.48	5283.57	4752.04	0
252903_at	AT4G39570	530.612	451.653	538.325	586.835	500.647	315.937	354.623	390.076	421.494	383.948	262.448	0
250656_at	AT5G06970	12.638	38.2562	36.7777	122.068	24.9622	4.91957	9.67678	8.48731	18.3222	25.42	31.61	0
250633_at	AT5G07460	35.4416	47.5237	35.2598	40.2745	60.2242	12.1796	18.378	22.7867	26.5924	21.2529	15.5405	0
250549_at	AT5G07860	60.3485	74.0818	71.769	88.9441	85.7434	52.6596	46.1544	54.1583	50.3363	33.4383	21.4767	1
250515_at	AT5G09570	35.8386	40.2175	20.1219	68.8116	7.53315	7.87245	9.5614	9.08321	12.0462	9.08321	6.33515	2
250402_at	AT5G10940	37.3574	33.3155	16.4965	18.5364	234.63	8.96429	19.3659	10.4288	38.7268	10.9203	21.2522	1
245178_at	AT5G12390	67.8516	68.4143	60.4192	94.4699	109.19	9.32741	41.093	60.0539	30.5041	25.1902	35.095	1
245976_at	AT5G13080	2255.17	2060.36	1864.63	2079.05	1743.6	1203.13	1730.92	1328.75	1535.16	1198.79	1565.7	6
246479_at	AT5G16060	66.5778	620.739	77.6585	1453.98	148.006	6.60906	64.4413	22.7964	20.0044	137.487	174.246	1
250064_at	AT5G17890	48.1199	19.0649	21.944	27.1034	73.1807	13.7275	13.4628	7.03219	19.9808	19.0649	19.0542	0
249896_at	AT5G22530	347.056	503.119	282.982	199.081	222.701	30.5967	215.357	120.415	96.3822	199.081	157.978	0
249903_at	AT5G22690	316.66	312.552	258.41	327.68	293.036	195.922	214.239	93.2016	170.626	200.352	201.331	1
249904_at	AT5G22700	15.412	20.1819	25.7786	29.9661	38.981	4.91957	10.4262	8.17022	19.5916	16.2037	9.83913	0
246922_at	AT5G25110	1509.52	1025.33	1169.7	934.321	848.826	527.007	846.022	700.404	522.655	740.319	457.872	1
246884_at	AT5G26220	147.158	974.87	175.993	309.599	103.995	16.8192	73.4124	106.631	160.891	107.497	56.89	0
246683_at	AT5G33300	25.2619	34.2376	15.676	56.1479	30.0323	6.98544	8.23436	8.84412	6.64424	8.49626	8.71701	2
249599_at	AT5G37990	89.7431	93.1752	99.5335	126.709	65.8953	22.8397	111.819	68.6686	91.2396	6.30898	6.30898	0
249544_at	AT5G38110	5.11552	202.499	5.10471	7.4716	23.1774	5.10471	8.18281	4.97271	4.91957	7.99603	5.16645	0
249558_at	AT5G38310	250.549	338.67	297.986	282.079	200.366	272.259	130.944	139.696	120.951	66.8581	105.728	0
249364_at	AT5G40590	821.228	439.533	740.611	612.643	158.899	220.794	155.472	134.783	342.096	62.0384	62.0384	0
249246_at	AT5G42290	767.899	479.56	712.241	911.072	603.25	86.7304	479.56	343.168	341.168	723.327	138.758	1
249049_at	AT5G44340	94.2079	62.0185	85.3677	118.002	163.943	4.91957	83.1578	29.5933	98.0677	26.5276	20.464	1
248869_at	AT5G46840	119.167	141.469	113.578	161.735	185.055	57.1983	87.742	110.473	39.9905	63.1856	100.309	0
248744_at	AT5G48250	145.484	195.671	246.259	836.134	189.639	25.7909	90.8519	115.337	384.869	155.769	53.448	1
248528_at	AT5G50760	26.488	9.48339	19.8188	14.5058	24.693	8.20604	9.48339	8.89195	6.61098	5.18514	9.48339	1
248432_at	AT5G51390	267.659	904.977	181.081	273.758	64.5643	213.756	148.479	54.7458	74.0284	76.0752	212.831	1
248434_at	AT5G51440	349.316	358.047	358.429	273.914	401.942	149.029	240.292	257.036	246.309	241.185	273.068	1
247940_at	AT5G57190	13.5849	8.50605	13.5253	12.9779	15.6009	7.32842	6.93017	7.53315	8.65226	6.9395	6.11516	0
247800_at	AT5G58570	105.134	126.485	120.726	106.908	94.2849	5.49391	163.131	82.5329	211.814	18.7072	32.5162	3
247792_at	AT5G58787	204.819	229.68	315.168	232.976	105.841	4.91957	130.428	133.966	202.363	139.222	61.8322	0
247572_at	AT5G61220	65.9891	64.4511	44.9136	74.7163	31.731	9.9847	27.1509	8.58262	19.7908	51.2598	72.8663	0
247487_at	AT5G62150	719.56	791.368	668.933	790.135	465.692	12.4501	853.826	395.922	324.901	137.67	369.287	1
247450_at	AT5G62350	5204.83	5478.86	6002.07	4880.03	4337.77	3535.25	4757.03	4029.32	3614.8	3230.94	4379.97	0
247253_at	AT5G64790	41.5978	21.6029	53.3688	7.50141	7.00215	7.50141	21.9915	7.00215	12.8718	6.7468	7.50141	1
247145_at	AT5G65600	328.449	132.403	182.822	207.18	202.498	686.694	202.541	196.597	48.9698	25.0468	30.9778	0
247085_at	AT5G66310	295.991	213.316	306.89	154.776	508.864	173.471	127.545	101.436	409.78	53.5319	101.793	1
247061_at	AT5G66780	102.355	274.043	194.8	237.103	131.737	180.873	119.944	88.9984	62.0197	28.8145	38.6097	4
247005_at	AT5G67520	87.8654	51.0195	80.6184	31.6191	22.398	5.60741	132.895	9.276	16.4409	50.7234	13.8177	0
247014_at	AT5G67630	70.5126	259.998	53.5475	133.927	47.9073	42.5037	58.3793	16.9602	69.7679	40.0449	33.1827	0

## Sheet: Gene overlaps in Figure 3
Significant gene overlaps between de novo transcribed bZIP1 targets identified from 4tU-labeled fractions and and the previously reported classes of bZIP1 targets identified from total RNA (see Figure 3)
>14 genes actively induced in 4tU-bZIP1 and stable bZIP1 targets (classIIA)
Accession	TAIR annotation	mean expression 4tU-EV	SE 4tU-EV	mean expression 4tU-bZIP1	SE 4tU-bZIP1
At1g15040	Class I glutamine amidotransferase-like superfamily protein	733.221	116.845	3615.17	177.823
At1g64660	ATMGL, MGL, methionine gamma-lyase	304.794	37.3379	918.03	104.287
At1g66170	MMD1, RING/FYVE/PHD zinc finger superfamily protein	125.065	16.1487	341.19	107.068
At1g68440	unknown protein; BEST Arabidopsis thaliana protein match is: unknown protein (TAIR:AT1G25400.2); Has 86 Blast hits to 86 proteins in 29 species: Archae - 0; Bacteria - 6; Metazoa - 27; Fungi - 11; Plants - 24; Viruses - 0; Other Eukaryotes - 18 (source: NCBI BLink).	1724.11	173.71	3282.31	148.977
At1g69490	ANAC029, ATNAP, NAP, NAC-like, activated by AP3/PI	1626.62	131.476	2695.51	155.184
At1g80380	P-loop containing nucleoside triphosphate hydrolases superfamily protein	1378.54	227.906	3721.88	188.838
At2g23170	GH3.3, Auxin-responsive GH3 family protein	1265.89	148.276	2053.19	105.847
At3g15630	unknown protein; FUNCTIONS IN: molecular_function unknown; INVOLVED IN: biological_process unknown; LOCATED IN: chloroplast; EXPRESSED IN: 24 plant structures; EXPRESSED DURING: 15 growth stages; BEST Arabidopsis thaliana protein match is: unknown protein (TAIR:AT1G52720.1); Has 61 Blast hits to 61 proteins in 13 species: Archae - 0; Bacteria - 0; Metazoa - 0; Fungi - 0; Plants - 61; Viruses - 0;…	521.431	97.9796	1873.42	932.847
At3g30775	AT-POX, ATPDH, ATPOX, ERD5, PRO1, PRODH, Methylenetetrahydrofolate reductase family protein	4002.97	140.704	9671.97	658.884
At3g60140	BGLU30, DIN2, SRG2, Glycosyl hydrolase superfamily protein	1946.19	71.7947	3472.27	327.834
At4g20870	ATFAH2, FAH2, fatty acid hydroxylase 2	114.265	20.2641	268.401	56.2924
At5g01600	ATFER1, FER1, ferretin 1	3160.6	201.167	4366.06	217.978
At5g02810	APRR7, PRR7, pseudo-response regulator 7	25.9557	4.4341	85.7842	20.6073
At5g07440	GDH2, glutamate dehydrogenase 2	4568.8	308.51	7363.25	250.943
> 46 genes actively induced in 4tU-bZIP1 and transient bZIP1 targets (classIIIA)
Accession	TAIR annotation	mean expression 4tU-EV	SE 4tU-EV	mean expression 4tU-bZIP1	SE 4tU-bZIP1
At1g03090	MCCA, methylcrotonyl-CoA carboxylase alpha chain, mitochondrial / 3-methylcrotonyl-CoA carboxylase 1 (MCCA)	293.084	24.622	912.85	85.2993
At1g03100	Pentatricopeptide repeat (PPR) superfamily protein	57.1534	12.2777	225.57	37.9753
At1g08630	THA1, threonine aldolase 1	5.03942	0.119846	13.0949	1.82012
At1g10070	ATBCAT-2, BCAT-2, branched-chain amino acid transaminase 2	118.289	21.9989	922.912	171.992
At1g15380	Lactoylglutathione lyase / glyoxalase I family protein	92.1179	8.21415	252.589	40.4149
At1g18270	ketose-bisphosphate aldolase class-II family protein	150.89	20.7644	444.939	80.4126
At1g20340	DRT112, PETE2, Cupredoxin superfamily protein	8.19218	0.465678	64.1464	15.0279
At1g30900	BP80-3;3, VSR3;3, VSR6, VACUOLAR SORTING RECEPTOR 6	7.22497	0.726958	60.7528	48.0875
At1g52240	ATROPGEF11, PIRF1, ROPGEF11, RHO guanyl-nucleotide exchange factor 11	14.6187	3.16749	31.4287	4.62817
At1g55510	BCDH BETA1, branched-chain alpha-keto acid decarboxylase E1 beta subunit	32.5527	4.23349	95.5038	22.6643
At1g66890	FUNCTIONS IN: molecular_function unknown; INVOLVED IN: biological_process unknown; LOCATED IN: chloroplast; EXPRESSED IN: 22 plant structures; EXPRESSED DURING: 13 growth stages; BEST Arabidopsis thaliana protein match is: 50S ribosomal protein-related (TAIR:AT5G16200.1); Has 36 Blast hits to 36 proteins in 7 species: Archae - 0; Bacteria - 0; Metazoa - 0; Fungi - 0; Plants - 36; Viruses - 0; Oth…	26.1779	6.07082	69.9019	14.036
At1g67480	Galactose oxidase/kelch repeat superfamily protein	241.104	22.9745	1223.71	120.417
At1g67810	SUFE2, sulfur E2	106.122	22.2358	248.52	44.6637
At1g69570	Dof-type zinc finger DNA-binding family protein	18.9783	4.66933	61.084	10.2776
At1g79340	AtMC4, MC4, metacaspase 4	1100.92	120.077	1603.77	77.2122
At2g14170	ALDH6B2, aldehyde dehydrogenase 6B2	80.2799	7.68787	162.844	10.7739
At2g19800	MIOX2, myo-inositol oxygenase 2	820.99	141.355	3542.18	404.506
At2g30600	BTB/POZ domain-containing protein	229.913	29.2295	471.267	46.333
At2g38400	AGT3, alanine:glyoxylate aminotransferase 3	187.614	42.4714	374.204	56.3407
At2g38820	Protein of unknown function (DUF506)	163.968	27.9126	376.781	46.9367
At2g41190	Transmembrane amino acid transporter family protein	16.8894	2.74796	48.0223	12.617
At3g06850	BCE2, DIN3, LTA1, 2-oxoacid dehydrogenases acyltransferase family protein	179.027	23.8095	518.747	70.786
At3g14770	Nodulin MtN3 family protein	58.9628	12.8397	256.874	60.9847
At3g14780	CONTAINS InterPro DOMAIN/s: Transposase, Ptta/En/Spm, plant (InterPro:IPR004252); BEST Arabidopsis thaliana protein match is: glucan synthase-like 4 (TAIR:AT3G14570.2); Has 315 Blast hits to 313 proteins in 50 species: Archae - 2; Bacteria - 16; Metazoa - 11; Fungi - 7; Plants - 181; Viruses - 2; Other Eukaryotes - 96 (source: NCBI BLink).	14.7366	3.40104	170.411	136.452
At3g16150	N-terminal nucleophile aminohydrolases (Ntn hydrolases) superfamily protein	30.6166	4.26507	121.267	31.6924
At3g19390	Granulin repeat cysteine protease family protein	822.033	97.4592	2055.15	159.565
At3g24520	AT-HSFC1, HSFC1, heat shock transcription factor C1	113.291	35.592	234.738	37.3979
At3g27690	LHCB2, LHCB2.3, LHCB2.4, photosystem II light harvesting complex gene 2.3	12.0758	3.24009	61.6053	20.3264
At3g46690	UDP-Glycosyltransferase superfamily protein	89.6555	12.5264	194.028	32.1818
At3g55150	ATEXO70H1, EXO70H1, exocyst subunit exo70 family protein H1	59.7263	8.21098	417.116	286.489
At3g56360	unknown protein; FUNCTIONS IN: molecular_function unknown; INVOLVED IN: biological_process unknown; LOCATED IN: chloroplast; EXPRESSED IN: 24 plant structures; EXPRESSED DURING: 15 growth stages; BEST Arabidopsis thaliana protein match is: unknown protein (TAIR:AT5G05250.1); Has 45 Blast hits to 45 proteins in 13 species: Archae - 0; Bacteria - 0; Metazoa - 0; Fungi - 0; Plants - 45; Viruses - 0;…	6117.77	418.531	7748.65	302.053
At4g18340	Glycosyl hydrolase superfamily protein	157.089	9.02729	328.912	20.6935
At4g21440	ATM4, ATMYB102, MYB102, MYB102, MYB-like 102	150.118	18.2569	252.443	17.7005
At4g32950	Protein phosphatase 2C family protein	85.6363	24.6884	384.893	33.9399
At4g35770	ATSEN1, DIN1, SEN1, SEN1, Rhodanese/Cell cycle control phosphatase superfamily protein	112.219	20.9275	687.991	261.153
At4g38340	Plant regulator RWP-RK family protein	13.0463	3.49766	62.7833	40.9442
At4g38470	ACT-like protein tyrosine kinase family protein	477.18	54.6227	1162.38	53.4094
At5g08350	GRAM domain-containing protein / ABA-responsive protein-related	18.6871	3.32721	246.066	97.8371
At5g18650	CHY-type/CTCHY-type/RING-type Zinc finger protein	27.3145	4.68752	121.265	73.1083
At5g20250	DIN10, Raffinose synthase family protein	91.9843	17.9458	429.537	42.89
At5g28050	Cytidine/deoxycytidylate deaminase family protein	653.993	67.3766	1912.73	330.088
At5g46590	anac096, NAC096, NAC domain containing protein 96	33.4357	6.02035	73.4476	7.86174
At5g49360	ATBXL1, BXL1, beta-xylosidase 1	5.89802	0.0574753	21.0835	9.56644
At5g57655	xylose isomerase family protein	241.311	34.2451	549.667	96.7171
At5g65110	ACX2, ATACX2, acyl-CoA oxidase 2	253.186	51.0437	567.813	36.8826
At5g66030	ATGRIP, GRIP, Golgi-localized GRIP domain-containing protein	76.897	19.3041	222.165	67.3422
>27 genes actively repressed in 4tU-bZIP1 and transient bZIP1 targets (classIIIB)
Accession	TAIR annotation	mean expression 4tU-EV	SE 4tU-EV	mean expression 4tU-bZIP1	SE 4tU-bZIP1
At1g21830	unknown protein; CONTAINS InterPro DOMAIN/s: Protein of unknown function DUF740 (InterPro:IPR008004); BEST Arabidopsis thaliana protein match is: unknown protein (TAIR:AT1G44608.1); Has 49 Blast hits to 49 proteins in 12 species: Archae - 0; Bacteria - 0; Metazoa - 0; Fungi - 0; Plants - 49; Viruses - 0; Other Eukaryotes - 0 (source: NCBI BLink).	99.7122	12.123	115.251	11.9323
At1g70530	CRK3, cysteine-rich RLK (RECEPTOR-like protein kinase) 3	312.984	17.0739	158.475	13.5271
At1g72070	Chaperone DnaJ-domain superfamily protein	274.679	27.6675	164.401	13.5388
At1g75540	STH2, salt tolerance homolog2	316.442	23.9774	168.759	19.6844
At2g17040	anac036, NAC036, NAC domain containing protein 36	203.074	32.602	76.1332	12.4849
At2g19190	FRK1, FLG22-induced receptor-like kinase 1	392.469	21.7023	197.41	24.4744
At2g20960	pEARLI4, Arabidopsis phospholipase-like protein (PEARLI 4) family	585.004	27.2335	438.963	45.3319
At2g35910	RING/U-box superfamily protein	28.9001	3.29105	12.8415	2.71604
At2g42430	ASL18, LBD16, lateral organ boundaries-domain 16	154.858	32.2159	66.5068	13.2134
At2g43000	anac042, NAC042, NAC domain containing protein 42	478.631	47.8595	774.223	621.785
At2g47140	NAD(P)-binding Rossmann-fold superfamily protein	180.916	28.2133	86.0132	15.6201
At3g02790	zinc finger (C2H2 type) family protein	189.618	32.255	47.5297	13.1322
At3g08760	ATSIK, Protein kinase superfamily protein	564.114	31.0304	382.513	27.6676
At3g25070	RIN4, RPM1 interacting protein 4	199.973	44.2078	92.5737	22.0263
At3g29670	HXXXD-type acyl-transferase family protein	124.22	9.90657	69.3971	8.81422
At3g47380	Plant invertase/pectin methylesterase inhibitor superfamily protein	234.306	31.5866	120.78	27.8034
At4g02330	ATPMEPCRB, Plant invertase/pectin methylesterase inhibitor superfamily	91.4146	7.7192	53.3643	5.52667
At4g16780	ATHB-2, ATHB2, HAT4, HB-2, homeobox protein 2	383.671	108.241	169.629	29.0187
At4g26120	Ankyrin repeat family protein / BTB/POZ domain-containing protein	110.647	20.6478	52.9078	12.2783
At5g07860	HXXXD-type acyl-transferase family protein	76.1774	5.14236	43.0373	5.2797
At5g22530	unknown protein; BEST Arabidopsis thaliana protein match is: unknown protein (TAIR:AT5G22520.1); Has 30201 Blast hits to 17322 proteins in 780 species: Archae - 12; Bacteria - 1396; Metazoa - 17338; Fungi - 3422; Plants - 5037; Viruses - 0; Other Eukaryotes - 2996 (source: NCBI BLink).	310.988	54.4597	136.635	28.0949
At5g22690	Disease resistance protein (TIR-NBS-LRR class) family	301.668	12.1772	179.278	18.1785
At5g38310	unknown protein; Has 1807 Blast hits to 1807 proteins in 277 species: Archae - 0; Bacteria - 0; Metazoa - 736; Fungi - 347; Plants - 385; Viruses - 0; Other Eukaryotes - 339 (source: NCBI BLink).	273.93	23.2323	139.406	28.5538
At5g51390	unknown protein; Has 30201 Blast hits to 17322 proteins in 780 species: Archae - 12; Bacteria - 1396; Metazoa - 17338; Fungi - 3422; Plants - 5037; Viruses - 0; Other Eukaryotes - 2996 (source: NCBI BLink).	338.408	146.616	129.986	29.3947
At5g58787	RING/U-box superfamily protein	217.697	33.5822	112.122	28.1138
At5g62350	Plant invertase/pectin methylesterase inhibitor superfamily protein	5180.71	279.738	3924.55	233.81
At5g65600	Concanavalin A-like lectin protein kinase family protein	210.671	32.2893	198.471	103.096
Means ± standard errors (SE) are shown

## Sheet: Gene lists from ChIP-Seq 
Gene lists of the two ChIP-Seq replications see Figure S4
>850 target genes bound by bZIP1 from ChIP-Seq studies [6] 5 hours after DEX nuclear import (Replication 1)
Accession	TAIR annotation
At5g57720	AP2/B3-like transcriptional factor family protein
At5g10695	unknown protein; BEST Arabidopsis thaliana protein match is: unknown protein (TAIR:AT5G57123.1); Has 30201 Blast hits to 17322 proteins in 780 species: Archae - 12; Bacteria - 1396; Metazoa - 17338; Fungi - 3422; Plants - 5037; Viruses - 0; Other Eukaryotes - 2996 (source: NCBI BLink).
At1g08950	pre-tRNA
At3g52700	unknown protein; Has 6 Blast hits to 6 proteins in 2 species: Archae - 0; Bacteria - 0; Metazoa - 0; Fungi - 0; Plants - 6; Viruses - 0; Other Eukaryotes - 0 (source: NCBI BLink).
At3g10920	ATMSD1, MEE33, MSD1, manganese superoxide dismutase 1
At1g61820	BGLU46, beta glucosidase 46
At1g30135	JAZ8, TIFY5A, jasmonate-zim-domain protein 8
At4g22592	CPuORF27, conserved peptide upstream open reading frame 27
At4g39080	VHA-A3, vacuolar proton ATPase A3
At2g35410	RNA-binding (RRM/RBD/RNP motifs) family protein
At1g64390	AtGH9C2, GH9C2, glycosyl hydrolase 9C2
At5g67420	ASL39, LBD37, LOB domain-containing protein 37
At5g43650	BHLH92, basic helix-loop-helix (bHLH) DNA-binding superfamily protein
At1g22830	Tetratricopeptide repeat (TPR)-like superfamily protein
At2g36230	APG10, HISN3, Aldolase-type TIM barrel family protein
At1g69130	pre-tRNA
At2g26690	Major facilitator superfamily protein
At1g18200	AtRABA6b, RABA6b, RAB GTPase homolog A6B
At1g73080	ATPEPR1, PEPR1, PEP1 receptor 1
At4g35580	NTL9, NAC transcription factor-like 9
At5g67560	ARLA1D, ATARLA1D, ADP-ribosylation factor-like A1D
At3g02030	transferases, transferring acyl groups other than amino-acyl groups;acyltransferases
At3g16857	ARR1, RR1, response regulator 1
At3g13600	calmodulin-binding family protein
At3g02880	Leucine-rich repeat protein kinase family protein
At1g69300	pre-tRNA
At2g30020	Protein phosphatase 2C family protein
At5g05600	2-oxoglutarate (2OG) and Fe(II)-dependent oxygenase superfamily protein
At5g40880	WD-40 repeat family protein / zfwd3 protein (ZFWD3)
At5g39581	unknown protein; Has 30201 Blast hits to 17322 proteins in 780 species: Archae - 12; Bacteria - 1396; Metazoa - 17338; Fungi - 3422; Plants - 5037; Viruses - 0; Other Eukaryotes - 2996 (source: NCBI BLink).
At1g78830	Curculin-like (mannose-binding) lectin family protein
At5g67300	ATMYB44, ATMYBR1, MYB44, MYBR1, myb domain protein r1
At1g64660	ATMGL, MGL, methionine gamma-lyase
At2g45950	ASK20, SK20, SKP1-like 20
At2g32120	HSP70T-2, heat-shock protein 70T-2
At1g02920	ATGST11, ATGSTF7, ATGSTF8, GST11, GSTF7, glutathione S-transferase 7
At3g18952	pre-tRNA
At3g13320	atcax2, CAX2, cation exchanger 2
At3g13300	VCS, Transducin/WD40 repeat-like superfamily protein
At1g16670	Protein kinase superfamily protein
At2g18193	P-loop containing nucleoside triphosphate hydrolases superfamily protein
At5g37770	CML24, TCH2, EF hand calcium-binding protein family
At4g11280	ACS6, ATACS6, 1-aminocyclopropane-1-carboxylic acid (acc) synthase 6
At3g56800	acam-3, CAM3, calmodulin 3
At2g32190	unknown protein; BEST Arabidopsis thaliana protein match is: unknown protein (TAIR:AT2G32210.1); Has 218 Blast hits to 218 proteins in 24 species: Archae - 0; Bacteria - 0; Metazoa - 0; Fungi - 16; Plants - 202; Viruses - 0; Other Eukaryotes - 0 (source: NCBI BLink).
At2g30240	ATCHX13, CHX13, Cation/hydrogen exchanger family protein
At4g12730	FLA2, FASCICLIN-like arabinogalactan 2
At5g05790	Duplicated homeodomain-like superfamily protein
At1g42980	Actin-binding FH2 (formin homology 2) family protein
At5g17360	BEST Arabidopsis thaliana protein match is: DNA LIGASE 6 (TAIR:AT1G66730.1); Has 1807 Blast hits to 1807 proteins in 277 species: Archae - 0; Bacteria - 0; Metazoa - 736; Fungi - 347; Plants - 385; Viruses - 0; Other Eukaryotes - 339 (source: NCBI BLink).
At3g25610	ATPase E1-E2 type family protein / haloacid dehalogenase-like hydrolase family protein
At1g61890	MATE efflux family protein
At5g56980	unknown protein; FUNCTIONS IN: molecular_function unknown; INVOLVED IN: biological_process unknown; LOCATED IN: endomembrane system; EXPRESSED IN: 18 plant structures; EXPRESSED DURING: 12 growth stages; BEST Arabidopsis thaliana protein match is: unknown protein (TAIR:AT4G26130.1); Has 30201 Blast hits to 17322 proteins in 780 species: Archae - 12; Bacteria - 1396; Metazoa - 17338; Fungi - 3422;…
At5g07730	unknown protein; BEST Arabidopsis thaliana protein match is: unknown protein (TAIR:AT5G61360.1); Has 30201 Blast hits to 17322 proteins in 780 species: Archae - 12; Bacteria - 1396; Metazoa - 17338; Fungi - 3422; Plants - 5037; Viruses - 0; Other Eukaryotes - 2996 (source: NCBI BLink).
At4g33666	unknown protein; FUNCTIONS IN: molecular_function unknown; INVOLVED IN: biological_process unknown; LOCATED IN: chloroplast; EXPRESSED IN: 19 plant structures; EXPRESSED DURING: 11 growth stages; Has 30201 Blast hits to 17322 proteins in 780 species: Archae - 12; Bacteria - 1396; Metazoa - 17338; Fungi - 3422; Plants - 5037; Viruses - 0; Other Eukaryotes - 2996 (source: NCBI BLink).
At1g28480	GRX480, roxy19, Thioredoxin superfamily protein
At4g19210	ATRLI2, RLI2, RNAse l inhibitor protein 2
At1g43160	RAP2.6, related to AP2 6
At1g27695	glycine-rich protein
At2g41630	TFIIB, transcription factor IIB
At2g36770	UDP-Glycosyltransferase superfamily protein
At4g22710	CYP706A2, cytochrome P450, family 706, subfamily A, polypeptide 2
At4g11350	Protein of unknown function (DUF604)
At1g68840	EDF2, RAP2.8, RAV2, TEM2, related to ABI3/VP1 2
At4g36640	Sec14p-like phosphatidylinositol transfer family protein
At1g35140	EXL7, PHI-1, Phosphate-responsive 1 family protein
At2g25130	ARM repeat superfamily protein
At1g30700	FAD-binding Berberine family protein
At1g19210	Integrase-type DNA-binding superfamily protein
At5g67310	CYP81G1, cytochrome P450, family 81, subfamily G, polypeptide 1
At5g39680	EMB2744, Pentatricopeptide repeat (PPR) superfamily protein
At4g00170	Plant VAMP (vesicle-associated membrane protein) family protein
At4g39090	RD19, RD19A, Papain family cysteine protease
At5g08790	anac081, ATAF2, NAC (No Apical Meristem) domain transcriptional regulator superfamily protein
At1g68440	unknown protein; BEST Arabidopsis thaliana protein match is: unknown protein (TAIR:AT1G25400.2); Has 86 Blast hits to 86 proteins in 29 species: Archae - 0; Bacteria - 6; Metazoa - 27; Fungi - 11; Plants - 24; Viruses - 0; Other Eukaryotes - 18 (source: NCBI BLink).
At1g29640	Protein of unknown function, DUF584
At1g05330	unknown protein; Has 6 Blast hits to 6 proteins in 2 species: Archae - 0; Bacteria - 0; Metazoa - 0; Fungi - 0; Plants - 6; Viruses - 0; Other Eukaryotes - 0 (source: NCBI BLink).
At3g10300	Calcium-binding EF-hand family protein
At2g46995	unknown protein; LOCATED IN: endomembrane system; Has 30201 Blast hits to 17322 proteins in 780 species: Archae - 12; Bacteria - 1396; Metazoa - 17338; Fungi - 3422; Plants - 5037; Viruses - 0; Other Eukaryotes - 2996 (source: NCBI BLink).
At2g46140	Late embryogenesis abundant protein
At1g78340	ATGSTU22, GSTU22, glutathione S-transferase TAU 22
At5g10690	pentatricopeptide (PPR) repeat-containing protein / CBS domain-containing protein
At3g17390	MAT4, MTO3, SAMS3, S-adenosylmethionine synthetase family protein
At5g52750	Heavy metal transport/detoxification superfamily protein
At5g53588	CPuORF50, conserved peptide upstream open reading frame 50
At2g44840	ATERF13, EREBP, ERF13, ethylene-responsive element binding factor 13
At5g52400	CYP715A1, cytochrome P450, family 715, subfamily A, polypeptide 1
At1g11670	MATE efflux family protein
At1g76640	Calcium-binding EF-hand family protein
At4g31800	ATWRKY18, WRKY18, WRKY DNA-binding protein 18
At5g55870	unknown protein; BEST Arabidopsis thaliana protein match is: Protein of unknown function (DUF295) (TAIR:AT5G54330.1); Has 1807 Blast hits to 1807 proteins in 277 species: Archae - 0; Bacteria - 0; Metazoa - 736; Fungi - 347; Plants - 385; Viruses - 0; Other Eukaryotes - 339 (source: NCBI BLink).
At4g34160	CYCD3, CYCD3;1, CYCLIN D3;1
At1g01550	BPS1, Protein of unknown function (DUF793)
At3g23250	ATMYB15, ATY19, MYB15, myb domain protein 15
At1g56242	other RNA
At3g53610	ATRAB8, AtRab8B, AtRABE1a, RAB8, RAB GTPase homolog 8
At2g17190	ubiquitin family protein
At5g45110	ATNPR3, NPR3, NPR1-like protein 3
At5g42830	HXXXD-type acyl-transferase family protein
At5g36920	unknown protein; FUNCTIONS IN: molecular_function unknown; INVOLVED IN: biological_process unknown; LOCATED IN: endomembrane system; BEST Arabidopsis thaliana protein match is: unknown protein (TAIR:AT5G36925.1); Has 1807 Blast hits to 1807 proteins in 277 species: Archae - 0; Bacteria - 0; Metazoa - 736; Fungi - 347; Plants - 385; Viruses - 0; Other Eukaryotes - 339 (source: NCBI BLink).
At3g50980	XERO1, dehydrin xero 1
At1g79990	structural molecules
At5g03210	unknown protein; FUNCTIONS IN: molecular_function unknown; INVOLVED IN: biological_process unknown; LOCATED IN: endomembrane system; EXPRESSED IN: 11 plant structures; EXPRESSED DURING: 7 growth stages; Has 6 Blast hits to 6 proteins in 2 species: Archae - 0; Bacteria - 0; Metazoa - 0; Fungi - 0; Plants - 6; Viruses - 0; Other Eukaryotes - 0 (source: NCBI BLink).
At1g02590	Aldehyde oxidase/xanthine dehydrogenase, molybdopterin binding protein
At3g61890	ATHB-12, ATHB12, HB-12, homeobox 12
At3g19240	Vacuolar import/degradation, Vid27-related protein
At2g17660	RPM1-interacting protein 4 (RIN4) family protein
At5g66060	2-oxoglutarate (2OG) and Fe(II)-dependent oxygenase superfamily protein
At5g26340	ATSTP13, MSS1, STP13, Major facilitator superfamily protein
At1g69490	ANAC029, ATNAP, NAP, NAC-like, activated by AP3/PI
At1g73500	ATMKK9, MKK9, MAP kinase kinase 9
At5g49220	Protein of unknown function (DUF789)
At2g04050	MATE efflux family protein
At5g01542	Potential natural antisense gene, locus overlaps with AT5G01540
At1g09070	(AT)SRC2, SRC2, soybean gene regulated by cold-2
At5g55780	Cysteine/Histidine-rich C1 domain family protein
At5g06290	2-Cys Prx B, 2CPB, 2-cysteine peroxiredoxin B
At1g49610	F-box family protein
At4g22590	Haloacid dehalogenase-like hydrolase (HAD) superfamily protein
At4g08850	Leucine-rich repeat receptor-like protein kinase family protein
At1g14530	THH1, Protein of unknown function (DUF1084)
At1g13270	MAP1B, MAP1C, methionine aminopeptidase 1B
At2g36800	DOGT1, UGT73C5, don-glucosyltransferase 1
At5g53592	FBD-like domain family protein
At4g37390	AUR3, BRU6, GH3-2, GH3.2, YDK1, Auxin-responsive GH3 family protein
At1g76650	CML38, calmodulin-like 38
At4g27270	Quinone reductase family protein
At5g43580	Serine protease inhibitor, potato inhibitor I-type family protein
At4g12720	AtNUDT7, ATNUDX7, GFG1, NUDT7, MutT/nudix family protein
At3g50970	LTI30, XERO2, dehydrin family protein
At5g64240	AtMC3, MC3, metacaspase 3
At5g12340	unknown protein; BEST Arabidopsis thaliana protein match is: unknown protein (TAIR:AT1G28190.1); Has 30201 Blast hits to 17322 proteins in 780 species: Archae - 12; Bacteria - 1396; Metazoa - 17338; Fungi - 3422; Plants - 5037; Viruses - 0; Other Eukaryotes - 2996 (source: NCBI BLink).
At3g02040	SRG3, senescence-related gene 3
At2g24850	TAT, TAT3, tyrosine aminotransferase 3
At3g06490	AtMYB108, BOS1, MYB108, myb domain protein 108
At1g09690	Translation protein SH3-like family protein
At5g24640	unknown protein; BEST Arabidopsis thaliana protein match is: unknown protein (TAIR:AT2G41730.1); Has 1807 Blast hits to 1807 proteins in 277 species: Archae - 0; Bacteria - 0; Metazoa - 736; Fungi - 347; Plants - 385; Viruses - 0; Other Eukaryotes - 339 (source: NCBI BLink).
At3g16860	COBL8, COBRA-like protein 8 precursor
At1g02530	PGP12, P-glycoprotein 12
At1g15015	F-box family protein
At4g36500	unknown protein; FUNCTIONS IN: molecular_function unknown; INVOLVED IN: biological_process unknown; LOCATED IN: mitochondrion; EXPRESSED IN: 22 plant structures; EXPRESSED DURING: 13 growth stages; BEST Arabidopsis thaliana protein match is: unknown protein (TAIR:AT2G18210.1); Has 50 Blast hits to 50 proteins in 7 species: Archae - 0; Bacteria - 0; Metazoa - 0; Fungi - 0; Plants - 50; Viruses - 0…
At2g41730	unknown protein; BEST Arabidopsis thaliana protein match is: unknown protein (TAIR:AT5G24640.1); Has 25 Blast hits to 25 proteins in 5 species: Archae - 0; Bacteria - 0; Metazoa - 0; Fungi - 0; Plants - 25; Viruses - 0; Other Eukaryotes - 0 (source: NCBI BLink).
At4g37260	ATMYB73, MYB73, myb domain protein 73
At3g04120	GAPC, GAPC-1, GAPC1, glyceraldehyde-3-phosphate dehydrogenase C subunit 1
At1g01720	ANAC002, ATAF1, NAC (No Apical Meristem) domain transcriptional regulator superfamily protein
At4g22720	Actin-like ATPase superfamily protein
At3g53600	C2H2-type zinc finger family protein
At5g13470	unknown protein; Has 1807 Blast hits to 1807 proteins in 277 species: Archae - 0; Bacteria - 0; Metazoa - 736; Fungi - 347; Plants - 385; Viruses - 0; Other Eukaryotes - 339 (source: NCBI BLink).
At1g49520	SWIB complex BAF60b domain-containing protein
At1g11550	pre-tRNA
At5g25930	Protein kinase family protein with leucine-rich repeat domain
At4g24580	REN1, Rho GTPase activation protein (RhoGAP) with PH domain
At1g80850	DNA glycosylase superfamily protein
At1g61880	pre-tRNA
At3g09440	Heat shock protein 70 (Hsp 70) family protein
At2g47550	Plant invertase/pectin methylesterase inhibitor superfamily
At5g39670	Calcium-binding EF-hand family protein
At5g08780	winged-helix DNA-binding transcription factor family protein
At3g14940	ATPPC3, PPC3, phosphoenolpyruvate carboxylase 3
At2g27090	Protein of unknown function (DUF630 and DUF632)
At3g45730	unknown protein; Has 3 Blast hits to 3 proteins in 1 species: Archae - 0; Bacteria - 0; Metazoa - 0; Fungi - 0; Plants - 3; Viruses - 0; Other Eukaryotes - 0 (source: NCBI BLink).
At1g08510	FATB, fatty acyl-ACP thioesterases B
At5g63780	SHA1, RING/FYVE/PHD zinc finger superfamily protein
At3g24550	ATPERK1, PERK1, proline extensin-like receptor kinase 1
At5g66055	AKRP, EMB16, EMB2036, ankyrin repeat protein
At4g34150	Calcium-dependent lipid-binding (CaLB domain) family protein
At3g13432	unknown protein; FUNCTIONS IN: molecular_function unknown; INVOLVED IN: biological_process unknown; LOCATED IN: endomembrane system; Has 3 Blast hits to 3 proteins in 2 species: Archae - 0; Bacteria - 0; Metazoa - 0; Fungi - 0; Plants - 3; Viruses - 0; Other Eukaryotes - 0 (source: NCBI BLink).
At1g17870	ATEGY3, EGY3, ethylene-dependent gravitropism-deficient and yellow-green-like 3
At3g09940	ATMDAR3, MDAR2, MDAR3, MDHAR, monodehydroascorbate reductase
At1g68760	ATNUDT1, ATNUDX1, NUDX1, NUDX1, nudix hydrolase 1
At2g38830	Ubiquitin-conjugating enzyme/RWD-like protein
At1g19180	JAZ1, TIFY10A, jasmonate-zim-domain protein 1
At4g03635	BEST Arabidopsis thaliana protein match is: RNI-like superfamily protein (TAIR:AT4G05470.1); Has 118 Blast hits to 113 proteins in 8 species: Archae - 0; Bacteria - 0; Metazoa - 0; Fungi - 0; Plants - 118; Viruses - 0; Other Eukaryotes - 0 (source: NCBI BLink).
At4g30210	AR2, ATR2, P450 reductase 2
At5g52410	CONTAINS InterPro DOMAIN/s: S-layer homology domain (InterPro:IPR001119); BEST Arabidopsis thaliana protein match is: unknown protein (TAIR:AT5G23890.1); Has 30201 Blast hits to 17322 proteins in 780 species: Archae - 12; Bacteria - 1396; Metazoa - 17338; Fungi - 3422; Plants - 5037; Viruses - 0; Other Eukaryotes - 2996 (source: NCBI BLink).
At5g15980	Pentatricopeptide repeat (PPR) superfamily protein
At1g22190	Integrase-type DNA-binding superfamily protein
At1g61870	PPR336, pentatricopeptide repeat 336
At1g15010	unknown protein; BEST Arabidopsis thaliana protein match is: unknown protein (TAIR:AT2G01300.1); Has 71 Blast hits to 71 proteins in 13 species: Archae - 0; Bacteria - 2; Metazoa - 0; Fungi - 0; Plants - 69; Viruses - 0; Other Eukaryotes - 0 (source: NCBI BLink).
At5g10710	INVOLVED IN: chromosome segregation, cell division; LOCATED IN: chromosome, centromeric region, nucleus; EXPRESSED IN: 23 plant structures; EXPRESSED DURING: 13 growth stages; CONTAINS InterPro DOMAIN/s: Centromere protein Cenp-O (InterPro:IPR018464); Has 30201 Blast hits to 17322 proteins in 780 species: Archae - 12; Bacteria - 1396; Metazoa - 17338; Fungi - 3422; Plants - 5037; Viruses - 0; Oth…
At5g07440	GDH2, glutamate dehydrogenase 2
At1g50750	Plant mobile domain protein family
At5g05420	FKBP-like peptidyl-prolyl cis-trans isomerase family protein
At4g09040	RNA-binding (RRM/RBD/RNP motifs) family protein
At4g39260	ATGRP8, CCR1, GR-RBP8, GRP8, cold, circadian rhythm, and RNA binding 1
At1g58210	EMB1674, kinase interacting family protein
At5g02020	Encodes a protein involved in salt tolerance, names SIS (Salt Induced Serine rich).
At3g23460	S-adenosyl-L-methionine-dependent methyltransferases superfamily protein
At4g18880	AT-HSFA4A, HSF A4A, heat shock transcription factor A4A
At3g30770	Eukaryotic aspartyl protease family protein
At2g39660	BIK1, botrytis-induced kinase1
At5g04330	Cytochrome P450 superfamily protein
At3g23170	unknown protein; BEST Arabidopsis thaliana protein match is: unknown protein (TAIR:AT4G14450.1); Has 74 Blast hits to 74 proteins in 6 species: Archae - 0; Bacteria - 0; Metazoa - 0; Fungi - 0; Plants - 74; Viruses - 0; Other Eukaryotes - 0 (source: NCBI BLink).
At4g27657	unknown protein; FUNCTIONS IN: molecular_function unknown; INVOLVED IN: biological_process unknown; LOCATED IN: endomembrane system; EXPRESSED IN: 15 plant structures; EXPRESSED DURING: 9 growth stages; BEST Arabidopsis thaliana protein match is: unknown protein (TAIR:AT5G54145.1); Has 30201 Blast hits to 17322 proteins in 780 species: Archae - 12; Bacteria - 1396; Metazoa - 17338; Fungi - 3422; …
At4g24570	DIC2, dicarboxylate carrier 2
At5g02810	APRR7, PRR7, pseudo-response regulator 7
At3g03890	FMN binding
At1g68845	unknown protein; Has 2 Blast hits to 2 proteins in 1 species: Archae - 0; Bacteria - 0; Metazoa - 0; Fungi - 0; Plants - 2; Viruses - 0; Other Eukaryotes - 0 (source: NCBI BLink).
At1g30370	alpha/beta-Hydrolases superfamily protein
At4g33670	NAD(P)-linked oxidoreductase superfamily protein
At1g05340	unknown protein; FUNCTIONS IN: molecular_function unknown; INVOLVED IN: biological_process unknown; LOCATED IN: chloroplast; EXPRESSED IN: 14 plant structures; EXPRESSED DURING: 7 growth stages; BEST Arabidopsis thaliana protein match is: unknown protein (TAIR:AT2G32210.1); Has 189 Blast hits to 189 proteins in 27 species: Archae - 0; Bacteria - 0; Metazoa - 0; Fungi - 21; Plants - 168; Viruses -…
At3g55440	ATCTIMC, CYTOTPI, TPI, triosephosphate isomerase
At3g49000	RNA polymerase III subunit RPC82 family protein
At4g25820	ATXTH14, XTH14, XTR9, xyloglucan endotransglucosylase/hydrolase 14
At1g73010	ATPS2, PS2, phosphate starvation-induced gene 2
At4g16830	Hyaluronan / mRNA binding family
At1g24160	unknown protein; BEST Arabidopsis thaliana protein match is: unknown protein (TAIR:AT1G70100.3); Has 5230 Blast hits to 4162 proteins in 477 species: Archae - 30; Bacteria - 540; Metazoa - 2022; Fungi - 429; Plants - 280; Viruses - 32; Other Eukaryotes - 1897 (source: NCBI BLink).
At5g57015	ckl12, casein kinase I-like 12
At3g13920	EIF4A1, RH4, TIF4A1, eukaryotic translation initiation factor 4A1
At1g25550	myb-like transcription factor family protein
At2g29470	ATGSTU3, GST21, GSTU3, glutathione S-transferase tau 3
At4g33925	unknown protein; Has 30201 Blast hits to 17322 proteins in 780 species: Archae - 12; Bacteria - 1396; Metazoa - 17338; Fungi - 3422; Plants - 5037; Viruses - 0; Other Eukaryotes - 2996 (source: NCBI BLink).
At1g05675	UDP-Glycosyltransferase superfamily protein
At3g49570	LSU3, response to low sulfur 3
At2g03750	P-loop containing nucleoside triphosphate hydrolases superfamily protein
At1g78080	RAP2.4, related to AP2 4
At5g64401	unknown protein; LOCATED IN: mitochondrion; Has 30201 Blast hits to 17322 proteins in 780 species: Archae - 12; Bacteria - 1396; Metazoa - 17338; Fungi - 3422; Plants - 5037; Viruses - 0; Other Eukaryotes - 2996 (source: NCBI BLink).
At3g23470	Cyclopropane-fatty-acyl-phospholipid synthase
At5g54490	PBP1, pinoid-binding protein 1
At4g37770	ACS8, 1-amino-cyclopropane-1-carboxylate synthase 8
At3g08610	unknown protein; Has 40 Blast hits to 40 proteins in 15 species: Archae - 0; Bacteria - 0; Metazoa - 0; Fungi - 0; Plants - 40; Viruses - 0; Other Eukaryotes - 0 (source: NCBI BLink).
At5g57190	PSD2, phosphatidylserine decarboxylase 2
At2g24570	ATWRKY17, WRKY17, WRKY DNA-binding protein 17
At1g30740	FAD-binding Berberine family protein
At3g14362	DVL19, RTFL10, ROTUNDIFOLIA like 10
At3g19030	unknown protein; FUNCTIONS IN: molecular_function unknown; INVOLVED IN: pyridoxine biosynthetic process, homoserine biosynthetic process; LOCATED IN: endomembrane system; EXPRESSED IN: 19 plant structures; EXPRESSED DURING: 9 growth stages; BEST Arabidopsis thaliana protein match is: unknown protein (TAIR:AT1G49500.1); Has 22 Blast hits to 22 proteins in 2 species: Archae - 0; Bacteria - 0; Metaz…
At4g11570	Haloacid dehalogenase-like hydrolase (HAD) superfamily protein
At3g30775	AT-POX, ATPDH, ATPOX, ERD5, PRO1, PRODH, Methylenetetrahydrofolate reductase family protein
At1g70420	Protein of unknown function (DUF1645)
At3g25780	AOC3, allene oxide cyclase 3
At5g08240	unknown protein; BEST Arabidopsis thaliana protein match is: unknown protein (TAIR:AT5G23160.1); Has 69 Blast hits to 69 proteins in 10 species: Archae - 0; Bacteria - 1; Metazoa - 0; Fungi - 0; Plants - 68; Viruses - 0; Other Eukaryotes - 0 (source: NCBI BLink).
At3g21070	ATNADK-1, NADK1, NAD kinase 1
At3g25655	IDL1, inflorescence deficient in abscission (IDA)-like 1
At3g19580	AZF2, ZF2, zinc-finger protein 2
At2g31030	ORP1B, OSBP(oxysterol binding protein)-related protein 1B
At4g21820	binding;calmodulin binding
At1g74450	Protein of unknown function (DUF793)
At2g43120	RmlC-like cupins superfamily protein
At2g41110	ATCAL5, CAM2, calmodulin 2
At4g37270	ATHMA1, HMA1, heavy metal atpase 1
At4g20000	VQ motif-containing protein
At5g53300	UBC10, ubiquitin-conjugating enzyme 10
At2g41415	Maternally expressed gene (MEG) family protein
At4g36040	Chaperone DnaJ-domain superfamily protein
At2g39990	AteIF3f, EIF2, eIF3F, eukaryotic translation initiation factor 2
At4g37370	CYP81D8, cytochrome P450, family 81, subfamily D, polypeptide 8
At4g17500	ATERF-1, ERF-1, ethylene responsive element binding factor 1
At2g41740	ATVLN2, VLN2, villin 2
At2g41620	Nucleoporin interacting component (Nup93/Nic96-like) family protein
At1g10155	ATPP2-A10, PP2-A10, phloem protein 2-A10
At4g20840	FAD-binding Berberine family protein
At1g53830	ATPME2, PME2, pectin methylesterase 2
At5g59830	unknown protein; BEST Arabidopsis thaliana protein match is: unknown protein (TAIR:AT5G13660.2); Has 174 Blast hits to 139 proteins in 16 species: Archae - 0; Bacteria - 0; Metazoa - 0; Fungi - 0; Plants - 172; Viruses - 0; Other Eukaryotes - 2 (source: NCBI BLink).
At4g37590	NPY5, Phototropic-responsive NPH3 family protein
At1g80010	FRS8, FAR1-related sequence 8
At5g50900	ARM repeat superfamily protein
At2g38470	ATWRKY33, WRKY33, WRKY DNA-binding protein 33
At1g71520	Integrase-type DNA-binding superfamily protein
At2g29480	ATGSTU2, GST20, GSTU2, glutathione S-transferase tau 2
At1g76180	ERD14, Dehydrin family protein
At5g17330	GAD, GAD1, glutamate decarboxylase
At4g25810	XTH23, XTR6, xyloglucan endotransglycosylase 6
At3g24170	ATGR1, GR1, glutathione-disulfide reductase
At2g35980	ATNHL10, NHL10, YLS9, Late embryogenesis abundant (LEA) hydroxyproline-rich glycoprotein family
At5g07450	CYCP4;3, cyclin p4;3
At1g80820	ATCCR2, CCR2, cinnamoyl coa reductase
At3g19930	ATSTP4, STP4, sugar transporter 4
At1g57990	ATPUP18, PUP18, purine permease 18
At3g24560	RSY3, Adenine nucleotide alpha hydrolases-like superfamily protein
At5g06990	Protein of unknown function, DUF617
At3g25650	ASK15, SK15, SKP1-like 15
At1g29400	AML5, ML5, MEI2-like protein 5
At5g43440	2-oxoglutarate (2OG) and Fe(II)-dependent oxygenase superfamily protein
At5g64120	Peroxidase superfamily protein
At3g50910	unknown protein; BEST Arabidopsis thaliana protein match is: unknown protein (TAIR:AT5G66480.1); Has 76 Blast hits to 75 proteins in 28 species: Archae - 0; Bacteria - 10; Metazoa - 7; Fungi - 2; Plants - 49; Viruses - 0; Other Eukaryotes - 8 (source: NCBI BLink).
At3g53760	ATGCP4, GCP4, GAMMA-TUBULIN COMPLEX PROTEIN 4
At1g59600	ZCW7, ZCW7
At2g05720	Transducin/WD40 repeat-like superfamily protein
At5g07740	actin binding
At1g03220	Eukaryotic aspartyl protease family protein
At5g47230	ATERF-5, ATERF5, ERF5, ethylene responsive element binding factor 5
At1g52890	ANAC019, NAC019, NAC domain containing protein 19
At1g16635	AT1G16635
At1g76690	ATOPR2, OPR2, 12-oxophytodienoate reductase 2
At5g52050	MATE efflux family protein
At1g15030	Protein of unknown function (DUF789)
At5g13210	Uncharacterised conserved protein UCP015417, vWA
At4g11360	RHA1B, RING-H2 finger A1B
At4g08555	unknown protein; FUNCTIONS IN: molecular_function unknown; INVOLVED IN: biological_process unknown; LOCATED IN: cellular_component unknown; EXPRESSED IN: cultured cell; Has 4 Blast hits to 4 proteins in 2 species: Archae - 0; Bacteria - 0; Metazoa - 0; Fungi - 0; Plants - 4; Viruses - 0; Other Eukaryotes - 0 (source: NCBI BLink).
At5g49030	OVA2, tRNA synthetase class I (I, L, M and V) family protein
At1g65520	ATECI1, ECHIC, ECI1, PEC11, delta(3), delta(2)-enoyl CoA isomerase 1
At1g68670	myb-like transcription factor family protein
At1g64670	BDG1, alpha/beta-Hydrolases superfamily protein
At5g24800	ATBZIP9, BZIP9, BZO2H2, basic leucine zipper 9
At4g00690	ULP1B, UB-like protease 1B
At4g17520	Hyaluronan / mRNA binding family
At3g06500	Plant neutral invertase family protein
At1g80930	MIF4G domain-containing protein / MA3 domain-containing protein
At2g05940	Protein kinase superfamily protein
At3g02840	ARM repeat superfamily protein
At1g69880	ATH8, TH8, thioredoxin H-type 8
At1g27100	Actin cross-linking protein
At5g24930	ATCOL4, COL4, CONSTANS-like 4
At5g05410	DREB2, DREB2A, DRE-binding protein 2A
At5g01600	ATFER1, FER1, ferretin 1
At1g19020	unknown protein; BEST Arabidopsis thaliana protein match is: unknown protein (TAIR:AT3G48180.1); Has 88 Blast hits to 88 proteins in 15 species: Archae - 0; Bacteria - 0; Metazoa - 0; Fungi - 0; Plants - 88; Viruses - 0; Other Eukaryotes - 0 (source: NCBI BLink).
At1g25560	EDF1, TEM1, AP2/B3 transcription factor family protein
At3g55970	ATJRG21, JRG21, jasmonate-regulated gene 21
At4g32020	unknown protein; FUNCTIONS IN: molecular_function unknown; INVOLVED IN: biological_process unknown; LOCATED IN: chloroplast; EXPRESSED IN: 24 plant structures; EXPRESSED DURING: 15 growth stages; BEST Arabidopsis thaliana protein match is: unknown protein (TAIR:AT2G25250.1); Has 65 Blast hits to 65 proteins in 19 species: Archae - 0; Bacteria - 0; Metazoa - 3; Fungi - 8; Plants - 54; Viruses - 0;…
At4g05100	AtMYB74, MYB74, myb domain protein 74
At5g58070	ATTIL, TIL, temperature-induced lipocalin
At5g15090	ATVDAC3, VDAC3, voltage dependent anion channel 3
At2g23170	GH3.3, Auxin-responsive GH3 family protein
At3g49796	unknown protein; Has 30201 Blast hits to 17322 proteins in 780 species: Archae - 12; Bacteria - 1396; Metazoa - 17338; Fungi - 3422; Plants - 5037; Viruses - 0; Other Eukaryotes - 2996 (source: NCBI BLink).
At3g06510	ATSFR2, SFR2, Glycosyl hydrolase superfamily protein
At3g50960	PLP3a, phosducin-like protein 3 homolog
At2g40140	ATSZF2, CZF1, SZF2, ZFAR1, zinc finger (CCCH-type) family protein
At5g59490	Haloacid dehalogenase-like hydrolase (HAD) superfamily protein
At1g28280	VQ motif-containing protein
At5g35735	Auxin-responsive family protein
At1g01725	unknown protein; FUNCTIONS IN: molecular_function unknown; INVOLVED IN: biological_process unknown; LOCATED IN: endomembrane system; EXPRESSED IN: 23 plant structures; EXPRESSED DURING: 14 growth stages; BEST Arabidopsis thaliana protein match is: unknown protein (TAIR:AT4G00530.1); Has 20 Blast hits to 20 proteins in 7 species: Archae - 0; Bacteria - 0; Metazoa - 0; Fungi - 0; Plants - 20; Virus…
At3g55620	emb1624, Translation initiation factor IF6
At5g57010	calmodulin-binding family protein
At5g63790	ANAC102, NAC102, NAC domain containing protein 102
At4g17616	Pentatricopeptide repeat (PPR) superfamily protein
At3g15450	Aluminium induced protein with YGL and LRDR motifs
At2g34910	BEST Arabidopsis thaliana protein match is: root hair specific 4 (TAIR:AT1G30850.1); Has 43 Blast hits to 43 proteins in 9 species: Archae - 0; Bacteria - 0; Metazoa - 0; Fungi - 0; Plants - 43; Viruses - 0; Other Eukaryotes - 0 (source: NCBI BLink).
At5g18270	ANAC087, Arabidopsis NAC domain containing protein 87
At1g72520	PLAT/LH2 domain-containing lipoxygenase family protein
At1g32930	Galactosyltransferase family protein
At1g21395	unknown protein; BEST Arabidopsis thaliana protein match is: unknown protein (TAIR:AT2G26865.1); Has 35333 Blast hits to 34131 proteins in 2444 species: Archae - 798; Bacteria - 22429; Metazoa - 974; Fungi - 991; Plants - 531; Viruses - 0; Other Eukaryotes - 9610 (source: NCBI BLink).
At3g22380	TIC, time for coffee
At2g43130	ARA-4, ARA4, ATRAB11F, ATRABA5C, RABA5C, P-loop containing nucleoside triphosphate hydrolases superfamily protein
At1g22070	TGA3, TGA1A-related gene 3
At5g14740	BETA CA2, CA18, CA2, carbonic anhydrase 2
At1g02930	ATGST1, ATGSTF3, ATGSTF6, ERD11, GST1, GSTF6, glutathione S-transferase 6
At4g24565	pre-tRNA
At4g16820	PLA-I{beta]2, alpha/beta-Hydrolases superfamily protein
At3g55980	ATSZF1, SZF1, salt-inducible zinc finger 1
At5g43620	Pre-mRNA cleavage complex II
At3g28690	Protein kinase superfamily protein
At4g23560	AtGH9B15, GH9B15, glycosyl hydrolase 9B15
At1g30730	FAD-binding Berberine family protein
At3g15210	ATERF-4, ATERF4, ERF4, RAP2.5, ethylene responsive element binding factor 4
At4g37610	BT5, BTB and TAZ domain protein 5
At2g46390	unknown protein; FUNCTIONS IN: molecular_function unknown; INVOLVED IN: biological_process unknown; LOCATED IN: endomembrane system; EXPRESSED IN: 24 plant structures; EXPRESSED DURING: 15 growth stages; Has 4 Blast hits to 4 proteins in 2 species: Archae - 0; Bacteria - 0; Metazoa - 0; Fungi - 0; Plants - 4; Viruses - 0; Other Eukaryotes - 0 (source: NCBI BLink).
At1g69760	unknown protein; BEST Arabidopsis thaliana protein match is: unknown protein (TAIR:AT1G26920.1); Has 51 Blast hits to 51 proteins in 15 species: Archae - 0; Bacteria - 2; Metazoa - 2; Fungi - 7; Plants - 29; Viruses - 0; Other Eukaryotes - 11 (source: NCBI BLink).
At4g37608	unknown protein; FUNCTIONS IN: molecular_function unknown; INVOLVED IN: biological_process unknown; LOCATED IN: cellular_component unknown; Has 22 Blast hits to 22 proteins in 10 species: Archae - 0; Bacteria - 0; Metazoa - 0; Fungi - 0; Plants - 22; Viruses - 0; Other Eukaryotes - 0 (source: NCBI BLink).
At1g18210	Calcium-binding EF-hand family protein
At1g05320	FUNCTIONS IN: molecular_function unknown; INVOLVED IN: biological_process unknown; LOCATED IN: cellular_component unknown; EXPRESSED IN: fruit, egg cell; CONTAINS InterPro DOMAIN/s: Prefoldin (InterPro:IPR009053); BEST Arabidopsis thaliana protein match is: unknown protein (TAIR:AT2G32240.1); Has 267650 Blast hits to 119772 proteins in 3899 species: Archae - 3706; Bacteria - 62589; Metazoa - 1065…
At2g17080	Arabidopsis protein of unknown function (DUF241)
At1g76170	2-thiocytidine tRNA biosynthesis protein, TtcA
At3g19570	Family of unknown function (DUF566)
At2g41800	Protein of unknown function, DUF642
At1g58420	Uncharacterised conserved protein UCP031279
At3g62420	ATBZIP53, BZIP53, basic region/leucine zipper motif 53
At2g29490	ATGSTU1, GST19, GSTU1, glutathione S-transferase TAU 1
At1g04530	Tetratricopeptide repeat (TPR)-like superfamily protein
At1g69930	ATGSTU11, GSTU11, glutathione S-transferase TAU 11
At5g18480	PGSIP6, plant glycogenin-like starch initiation protein 6
At3g04070	anac047, NAC047, NAC domain containing protein 47
At5g15970	COR6.6, KIN2, stress-responsive protein (KIN2) / stress-induced protein (KIN2) / cold-responsive protein (COR6.6) / cold-regulated protein (COR6.6)
At1g73530	RNA-binding (RRM/RBD/RNP motifs) family protein
At4g20830	FAD-binding Berberine family protein
At1g62870	unknown protein; BEST Arabidopsis thaliana protein match is: unknown protein (TAIR:AT1G12380.1); Has 351 Blast hits to 343 proteins in 42 species: Archae - 2; Bacteria - 0; Metazoa - 27; Fungi - 5; Plants - 299; Viruses - 0; Other Eukaryotes - 18 (source: NCBI BLink).
At5g10700	Peptidyl-tRNA hydrolase II (PTH2) family protein
At2g41410	Calcium-binding EF-hand family protein
At1g57980	Nucleotide-sugar transporter family protein
At5g13200	GRAM domain family protein
At1g42560	ATMLO9, MLO9, Seven transmembrane MLO family protein
At3g04130	Tetratricopeptide repeat (TPR)-like superfamily protein
At2g35930	PUB23, plant U-box 23
At3g57450	unknown protein; Has 65 Blast hits to 65 proteins in 11 species: Archae - 0; Bacteria - 0; Metazoa - 0; Fungi - 0; Plants - 65; Viruses - 0; Other Eukaryotes - 0 (source: NCBI BLink).
At5g45350	proline-rich family protein
At4g37010	CEN2, centrin 2
At3g52810	ATPAP21, PAP21, purple acid phosphatase 21
At1g10170	ATNFXL1, NFXL1, NF-X-like 1
At4g20920	double-stranded RNA-binding domain (DsRBD)-containing protein
At5g65687	Major facilitator superfamily protein
At1g32928	unknown protein; BEST Arabidopsis thaliana protein match is: unknown protein (TAIR:AT1G32920.1); Has 35333 Blast hits to 34131 proteins in 2444 species: Archae - 798; Bacteria - 22429; Metazoa - 974; Fungi - 991; Plants - 531; Viruses - 0; Other Eukaryotes - 9610 (source: NCBI BLink).
At3g54150	S-adenosyl-L-methionine-dependent methyltransferases superfamily protein
At5g64905	PROPEP3, elicitor peptide 3 precursor
At1g79400	ATCHX2, CHX2, cation/H+ exchanger 2
At5g54100	SPFH/Band 7/PHB domain-containing membrane-associated protein family
At4g16670	Plant protein of unknown function (DUF828) with plant pleckstrin homology-like region
At4g27652	unknown protein; BEST Arabidopsis thaliana protein match is: unknown protein (TAIR:AT4G27657.1); Has 30201 Blast hits to 17322 proteins in 780 species: Archae - 12; Bacteria - 1396; Metazoa - 17338; Fungi - 3422; Plants - 5037; Viruses - 0; Other Eukaryotes - 2996 (source: NCBI BLink).
At3g02850	SKOR, STELAR K+ outward rectifier
At1g01460	ATPIPK11, PIPK11, Phosphatidylinositol-4-phosphate 5-kinase, core
At2g41890	curculin-like (mannose-binding) lectin family protein / PAN domain-containing protein
At1g71528	other RNA
At3g05310	MIRO3, MIRO-related GTP-ase 3
At4g28460	unknown protein; FUNCTIONS IN: molecular_function unknown; INVOLVED IN: biological_process unknown; LOCATED IN: endomembrane system; EXPRESSED IN: 10 plant structures; EXPRESSED DURING: LP.04 four leaves visible, 4 anthesis, petal differentiation and expansion stage; Has 8 Blast hits to 8 proteins in 3 species: Archae - 0; Bacteria - 0; Metazoa - 0; Fungi - 0; Plants - 8; Viruses - 0; Other Eukar…
At3g61640	AGP20, AtAGP20, arabinogalactan protein 20
At5g65690	PCK2, PEPCK, phosphoenolpyruvate carboxykinase 2
At5g03204	unknown protein; Has 30201 Blast hits to 17322 proteins in 780 species: Archae - 12; Bacteria - 1396; Metazoa - 17338; Fungi - 3422; Plants - 5037; Viruses - 0; Other Eukaryotes - 2996 (source: NCBI BLink).
At4g31805	WRKY family transcription factor
At1g15040	Class I glutamine amidotransferase-like superfamily protein
At1g18300	atnudt4, NUDT4, nudix hydrolase homolog 4
At1g76600	unknown protein; FUNCTIONS IN: molecular_function unknown; INVOLVED IN: N-terminal protein myristoylation; LOCATED IN: nucleolus, nucleus; EXPRESSED IN: 24 plant structures; EXPRESSED DURING: 15 growth stages; BEST Arabidopsis thaliana protein match is: unknown protein (TAIR:AT1G21010.1); Has 220 Blast hits to 220 proteins in 14 species: Archae - 0; Bacteria - 0; Metazoa - 0; Fungi - 0; Plants - …
At2g30040	MAPKKK14, mitogen-activated protein kinase kinase kinase 14
At5g01595	other RNA
At1g74310	ATHSP101, HOT1, HSP101, heat shock protein 101
At5g13220	JAS1, JAZ10, TIFY9, jasmonate-zim-domain protein 10
At4g30530	Class I glutamine amidotransferase-like superfamily protein
At3g61190	BAP1, BON association protein 1
At1g19025	DNA repair metallo-beta-lactamase family protein
At5g21930	ATHMA8, HMA8, PAA2, P-type ATPase of Arabidopsis 2
At1g08940	Phosphoglycerate mutase family protein
At2g05710	ACO3, aconitase 3
At5g20150	ATSPX1, SPX1, SPX domain gene 1
At1g76680	ATOPR1, OPR1, 12-oxophytodienoate reductase 1
At5g40780	LHT1, lysine histidine transporter 1
At5g19110	Eukaryotic aspartyl protease family protein
At1g71697	ATCK1, CK, CK1, choline kinase 1
At4g21490	NDB3, NAD(P)H dehydrogenase B3
At2g38240	2-oxoglutarate (2OG) and Fe(II)-dependent oxygenase superfamily protein
At5g47970	Aldolase-type TIM barrel family protein
At1g18310	glycosyl hydrolase family 81 protein
At1g71530	Protein kinase superfamily protein
At1g59590	ZCF37, ZCF37
At1g19770	ATPUP14, PUP14, purine permease 14
At1g06760	winged-helix DNA-binding transcription factor family protein
At2g04880	ATWRKY1, WRKY1, ZAP1, zinc-dependent activator protein-1
At1g14560	Mitochondrial substrate carrier family protein
At1g22570	Major facilitator superfamily protein
At2g23120	Late embryogenesis abundant protein, group 6
At5g02820	BIN5, RHL2, Spo11/DNA topoisomerase VI, subunit A protein
At4g09630	Protein of unknown function (DUF616)
At1g16640	AP2/B3-like transcriptional factor family protein
At3g02468	CPuORF9, conserved peptide upstream open reading frame 9
At3g50900	unknown protein; BEST Arabidopsis thaliana protein match is: unknown protein (TAIR:AT5G66490.1); Has 45 Blast hits to 45 proteins in 7 species: Archae - 0; Bacteria - 0; Metazoa - 0; Fungi - 0; Plants - 45; Viruses - 0; Other Eukaryotes - 0 (source: NCBI BLink).
At3g10815	RING/U-box superfamily protein
At1g09932	Phosphoglycerate mutase family protein
At5g56975	pre-tRNA
At5g47200	ATRAB1A, ATRABD2B, RAB1A, RAB GTPase homolog 1A
At5g57510	unknown protein; Has 27 Blast hits to 27 proteins in 9 species: Archae - 0; Bacteria - 0; Metazoa - 0; Fungi - 0; Plants - 27; Viruses - 0; Other Eukaryotes - 0 (source: NCBI BLink).
At1g53720	ATCYP59, CYP59, cyclophilin 59
At1g62570	FMO GS-OX4, flavin-monooxygenase glucosinolate S-oxygenase 4
At3g29290	emb2076, Pentatricopeptide repeat (PPR) superfamily protein
At5g01500	TAAC, thylakoid ATP/ADP carrier
At3g45980	H2B, HTB9, Histone superfamily protein
At1g32920	unknown protein; FUNCTIONS IN: molecular_function unknown; INVOLVED IN: response to wounding; LOCATED IN: endomembrane system; EXPRESSED IN: 23 plant structures; EXPRESSED DURING: 13 growth stages; BEST Arabidopsis thaliana protein match is: unknown protein (TAIR:AT1G32928.1); Has 42 Blast hits to 42 proteins in 8 species: Archae - 0; Bacteria - 0; Metazoa - 0; Fungi - 0; Plants - 42; Viruses - 0…
At4g23190	AT-RLK3, CRK11, cysteine-rich RLK (RECEPTOR-like protein kinase) 11
At1g73540	atnudt21, NUDT21, nudix hydrolase homolog 21
At1g01470	LEA14, LSR3, Late embryogenesis abundant protein
At4g33950	ATOST1, OST1, P44, SNRK2-6, SNRK2.6, SRK2E, Protein kinase superfamily protein
At5g10180	AST68, SULTR2;1, slufate transporter 2;1
At5g42370	Calcineurin-like metallo-phosphoesterase superfamily protein
At5g26760	unknown protein; Has 30201 Blast hits to 17322 proteins in 780 species: Archae - 12; Bacteria - 1396; Metazoa - 17338; Fungi - 3422; Plants - 5037; Viruses - 0; Other Eukaryotes - 2996 (source: NCBI BLink).
At4g17615	ATCBL1, CBL1, SCABP5, calcineurin B-like protein 1
At1g29690	CAD1, MAC/Perforin domain-containing protein
At2g20562	unknown protein; LOCATED IN: endomembrane system; BEST Arabidopsis thaliana protein match is: unknown protein (TAIR:AT2G31090.1); Has 70 Blast hits to 70 proteins in 13 species: Archae - 0; Bacteria - 0; Metazoa - 0; Fungi - 0; Plants - 70; Viruses - 0; Other Eukaryotes - 0 (source: NCBI BLink).
At3g15500	ANAC055, ATNAC3, NAC055, NAC3, NAC domain containing protein 3
At5g64650	Ribosomal protein L17 family protein
At3g13790	ATBFRUCT1, ATCWINV1, Glycosyl hydrolases family 32 protein
At5g24630	BIN4, double-stranded DNA binding
At4g01370	ATMPK4, MPK4, MAP kinase 4
At2g41430	CID1, ERD15, LSR1, dehydration-induced protein (ERD15)
At1g01560	ATMPK11, MPK11, MAP kinase 11
At3g22900	NRPD7, RNA polymerase Rpb7-like, N-terminal domain
At4g20870	ATFAH2, FAH2, fatty acid hydroxylase 2
At1g14040	EXS (ERD1/XPR1/SYG1) family protein
At5g26030	ATFC-I, FC-I, FC1, ferrochelatase 1
At3g52930	Aldolase superfamily protein
At3g60140	BGLU30, DIN2, SRG2, Glycosyl hydrolase superfamily protein
At2g29080	ftsh3, FTSH protease 3
At2g32020	Acyl-CoA N-acyltransferases (NAT) superfamily protein
At4g16680	P-loop containing nucleoside triphosphate hydrolases superfamily protein
At4g24390	RNI-like superfamily protein
At1g80380	P-loop containing nucleoside triphosphate hydrolases superfamily protein
At4g39640	GGT1, gamma-glutamyl transpeptidase 1
At1g15080	ATLPP2, ATPAP2, LPP2, lipid phosphate phosphatase 2
At1g23480	ATCSLA03, ATCSLA3, CSLA03, CSLA03, CSLA3, cellulose synthase-like A3
At5g02230	Haloacid dehalogenase-like hydrolase (HAD) superfamily protein
At3g15620	UVR3, DNA photolyase family protein
At1g43900	Protein phosphatase 2C family protein
At2g32220	Ribosomal L27e protein family
At1g15045	hypothetical protein
At2g04040	ATDTX1, TX1, MATE efflux family protein
At2g38230	ATPDX1.1, PDX1.1, pyridoxine biosynthesis 1.1
At5g53110	RING/U-box superfamily protein
At3g19020	Leucine-rich repeat (LRR) family protein
At3g59360	ATUTR6, UTR6, UDP-galactose transporter 6
At5g44320	Eukaryotic translation initiation factor 3 subunit 7 (eIF-3)
At4g34412	CONTAINS InterPro DOMAIN/s: Kinase binding protein CGI-121 (InterPro:IPR013926); Has 275 Blast hits to 275 proteins in 139 species: Archae - 0; Bacteria - 5; Metazoa - 98; Fungi - 109; Plants - 42; Viruses - 0; Other Eukaryotes - 21 (source: NCBI BLink).
At2g04890	SCL21, SCARECROW-like 21
At5g42050	DCD (Development and Cell Death) domain protein
At4g21830	ATMSRB7, MSRB7, methionine sulfoxide reductase B7
At2g39200	ATMLO12, MLO12, Seven transmembrane MLO family protein
At5g43450	2-oxoglutarate (2OG) and Fe(II)-dependent oxygenase superfamily protein
At1g79240	pre-tRNA
At2g07050	CAS1, cycloartenol synthase 1
At1g60190	ARM repeat superfamily protein
At2g22880	VQ motif-containing protein
At3g53480	ABCG37, ATPDR9, PDR9, PIS1, pleiotropic drug resistance 9
At2g31690	alpha/beta-Hydrolases superfamily protein
At3g62422	CPuORF3, conserved peptide upstream open reading frame 3
At5g61910	DCD (Development and Cell Death) domain protein
At3g10930	unknown protein; FUNCTIONS IN: molecular_function unknown; INVOLVED IN: biological_process unknown; LOCATED IN: mitochondrion; EXPRESSED IN: 18 plant structures; EXPRESSED DURING: 9 growth stages; Has 1 Blast hits to 1 proteins in 1 species: Archae - 0; Bacteria - 0; Metazoa - 0; Fungi - 0; Plants - 1; Viruses - 0; Other Eukaryotes - 0 (source: NCBI BLink).
At2g45400	BEN1, NAD(P)-binding Rossmann-fold superfamily protein
At3g04730	IAA16, indoleacetic acid-induced protein 16
At5g61900	BON, BON1, CPN1, Calcium-dependent phospholipid-binding Copine family protein
At4g34410	RRTF1, redox responsive transcription factor 1
At5g63130	Octicosapeptide/Phox/Bem1p family protein
At5g01750	Protein of unknown function (DUF567)
At4g38420	sks9, SKU5 similar 9
At3g10985	ATWI-12, SAG20, WI12, senescence associated gene 20
At5g64320	Pentatricopeptide repeat (PPR) superfamily protein
At4g28470	ATRPN1B, RPN1B, 26S proteasome regulatory subunit S2 1B
At2g18690	unknown protein; FUNCTIONS IN: molecular_function unknown; INVOLVED IN: biological_process unknown; LOCATED IN: membrane; EXPRESSED IN: 17 plant structures; EXPRESSED DURING: 9 growth stages; CONTAINS InterPro DOMAIN/s: Protein of unknown function DUF975 (InterPro:IPR010380); BEST Arabidopsis thaliana protein match is: unknown protein (TAIR:AT2G18680.1); Has 213 Blast hits to 211 proteins in 20 s…
At2g41010	ATCAMBP25, CAMBP25, calmodulin (CAM)-binding protein of 25 kDa
At2g38480	Uncharacterised protein family (UPF0497)
At3g52800	A20/AN1-like zinc finger family protein
At5g20230	ATBCB, BCB, BCB, SAG14, blue-copper-binding protein
At2g18190	P-loop containing nucleoside triphosphate hydrolases superfamily protein
At4g25570	ACYB-2, Cytochrome b561/ferric reductase transmembrane protein family
At3g22370	AOX1A, ATAOX1A, alternative oxidase 1A
At4g30430	TET9, tetraspanin9
At4g21910	MATE efflux family protein
At5g64310	AGP1, ATAGP1, arabinogalactan protein 1
At3g46080	C2H2-type zinc finger family protein
At5g45140	NRPC2, nuclear RNA polymerase C2
At5g58060	ATGP1, ATYKT61, YKT61, SNARE-like superfamily protein
At3g01830	Calcium-binding EF-hand family protein
At5g06310	AtPOT1b, Nucleic acid-binding, OB-fold-like protein
At4g15760	MO1, monooxygenase 1
At5g57550	XTH25, XTR3, xyloglucan endotransglucosylase/hydrolase 25
At1g14870	PCR2, PLANT CADMIUM RESISTANCE 2
At1g61360	S-locus lectin protein kinase family protein
At2g23118	unknown protein; Has 30201 Blast hits to 17322 proteins in 780 species: Archae - 12; Bacteria - 1396; Metazoa - 17338; Fungi - 3422; Plants - 5037; Viruses - 0; Other Eukaryotes - 2996 (source: NCBI BLink).
At5g45630	Protein of unknown function, DUF584
At4g04500	CRK37, cysteine-rich RLK (RECEPTOR-like protein kinase) 37
At2g22470	AGP2, ATAGP2, arabinogalactan protein 2
At1g78850	D-mannose binding lectin protein with Apple-like carbohydrate-binding domain
At4g20860	FAD-binding Berberine family protein
At1g32070	ATNSI, NSI, nuclear shuttle interacting
At3g13080	ATMRP3, MRP3, MRP3, multidrug resistance-associated protein 3
At5g57500	Galactosyltransferase family protein
At1g53625	unknown protein; Has 29996 Blast hits to 6987 proteins in 655 species: Archae - 23; Bacteria - 6686; Metazoa - 10521; Fungi - 1178; Plants - 7439; Viruses - 681; Other Eukaryotes - 3468 (source: NCBI BLink).
At1g12960	Ribosomal protein L18e/L15 superfamily protein
At3g47790	ATATH7, ATH7, ABC2 homolog 7
At1g56240	AtPP2-B13, PP2-B13, phloem protein 2-B13
At3g02480	Late embryogenesis abundant protein (LEA) family protein
At3g46620	zinc finger (C3HC4-type RING finger) family protein
At3g55640	Mitochondrial substrate carrier family protein
At5g01960	RING/U-box superfamily protein
At1g35910	Haloacid dehalogenase-like hydrolase (HAD) superfamily protein
At1g29680	Protein of unknown function (DUF1264)
At1g56060	unknown protein; BEST Arabidopsis thaliana protein match is: unknown protein (TAIR:AT2G32210.1); Has 180 Blast hits to 180 proteins in 22 species: Archae - 0; Bacteria - 0; Metazoa - 0; Fungi - 10; Plants - 170; Viruses - 0; Other Eukaryotes - 0 (source: NCBI BLink).
At2g25735	unknown protein; Has 31 Blast hits to 31 proteins in 9 species: Archae - 0; Bacteria - 0; Metazoa - 0; Fungi - 0; Plants - 31; Viruses - 0; Other Eukaryotes - 0 (source: NCBI BLink).
At5g06320	NHL3, NDR1/HIN1-like 3
At1g05680	UGT74E2, Uridine diphosphate glycosyltransferase 74E2
At5g02815	pre-tRNA
At1g27730	STZ, ZAT10, salt tolerance zinc finger
At2g45390	pre-tRNA
At4g37910	mtHsc70-1, mitochondrial heat shock protein 70-1
At1g79980	pre-tRNA
At5g47229	unknown protein; Has 30201 Blast hits to 17322 proteins in 780 species: Archae - 12; Bacteria - 1396; Metazoa - 17338; Fungi - 3422; Plants - 5037; Viruses - 0; Other Eukaryotes - 2996 (source: NCBI BLink).
At4g17490	ATERF6, ERF-6-6, ERF6, ethylene responsive element binding factor 6
At4g05048	U49.1, U49.1; snoRNA
At3g02470	SAMDC, S-adenosylmethionine decarboxylase
At5g17650	glycine/proline-rich protein
At4g05320	UBQ10, polyubiquitin 10
At5g04750	F1F0-ATPase inhibitor protein, putative
At3g55630	ATDFD, DFD, DHFS-FPGS homolog D
At5g17460	unknown protein; FUNCTIONS IN: molecular_function unknown; INVOLVED IN: response to salt stress; LOCATED IN: mitochondrion; Has 30201 Blast hits to 17322 proteins in 780 species: Archae - 12; Bacteria - 1396; Metazoa - 17338; Fungi - 3422; Plants - 5037; Viruses - 0; Other Eukaryotes - 2996 (source: NCBI BLink).
At1g22080	Cysteine proteinases superfamily protein
At3g49530	ANAC062, NAC062, NTL6, NAC domain containing protein 62
At4g13395	DVL10, RTFL12, ROTUNDIFOLIA like 12
At1g57690	F-box/RNI-like superfamily protein
At2g41100	ATCAL4, TCH3, Calcium-binding EF hand family protein
At5g02240	NAD(P)-binding Rossmann-fold superfamily protein
At1g59870	ABCG36, ATABCG36, ATPDR8, PDR8, PEN3, ABC-2 and Plant PDR ABC-type transporter family protein
At3g52450	PUB22, plant U-box 22
At2g45820	Remorin family protein
At1g78290	SNRK2-8, SNRK2.8, SRK2C, Protein kinase superfamily protein
At3g63380	ATPase E1-E2 type family protein / haloacid dehalogenase-like hydrolase family protein
At5g37500	GORK, gated outwardly-rectifying K+ channel
At4g21850	ATMSRB9, MSRB9, methionine sulfoxide reductase B9
At2g41790	Insulinase (Peptidase family M16) family protein
At2g32210	unknown protein; BEST Arabidopsis thaliana protein match is: unknown protein (TAIR:AT2G32190.1); Has 214 Blast hits to 214 proteins in 21 species: Archae - 0; Bacteria - 0; Metazoa - 1; Fungi - 10; Plants - 203; Viruses - 0; Other Eukaryotes - 0 (source: NCBI BLink).
At5g42380	CML37, CML39, calmodulin like 37
At2g40000	ATHSPRO2, HSPRO2, ortholog of sugar beet HS1 PRO-1 2
At3g08590	Phosphoglycerate mutase, 2,3-bisphosphoglycerate-independent
At1g69220	SIK1, Protein kinase superfamily protein
At3g15630	unknown protein; FUNCTIONS IN: molecular_function unknown; INVOLVED IN: biological_process unknown; LOCATED IN: chloroplast; EXPRESSED IN: 24 plant structures; EXPRESSED DURING: 15 growth stages; BEST Arabidopsis thaliana protein match is: unknown protein (TAIR:AT1G52720.1); Has 61 Blast hits to 61 proteins in 13 species: Archae - 0; Bacteria - 0; Metazoa - 0; Fungi - 0; Plants - 61; Viruses - 0;…
At3g29010	Biotin/lipoate A/B protein ligase family
At5g20240	PI, K-box region and MADS-box transcription factor family protein
At1g20440	AtCOR47, COR47, RD17, cold-regulated 47
At1g14540	Peroxidase superfamily protein
At2g22860	ATPSK2, PSK2, phytosulfokine 2 precursor
At3g50930	BCS1, cytochrome BC1 synthesis
At1g69290	Pentatricopeptide repeat (PPR) superfamily protein
At5g39580	Peroxidase superfamily protein
At1g01471	unknown protein; Has 30201 Blast hits to 17322 proteins in 780 species: Archae - 12; Bacteria - 1396; Metazoa - 17338; Fungi - 3422; Plants - 5037; Viruses - 0; Other Eukaryotes - 2996 (source: NCBI BLink).
At1g73510	unknown protein; Has 7 Blast hits to 7 proteins in 2 species: Archae - 0; Bacteria - 0; Metazoa - 0; Fungi - 0; Plants - 7; Viruses - 0; Other Eukaryotes - 0 (source: NCBI BLink).
At3g11950	TRAF-like superfamily protein
At2g22870	EMB2001, P-loop containing nucleoside triphosphate hydrolases superfamily protein
At5g11090	serine-rich protein-related
At3g24050	GATA1, GATA transcription factor 1
At5g42053	unknown protein; Has 30201 Blast hits to 17322 proteins in 780 species: Archae - 12; Bacteria - 1396; Metazoa - 17338; Fungi - 3422; Plants - 5037; Viruses - 0; Other Eukaryotes - 2996 (source: NCBI BLink).
At1g14550	Peroxidase superfamily protein
At1g09080	BIP3, Heat shock protein 70 (Hsp 70) family protein
At1g62790	Bifunctional inhibitor/lipid-transfer protein/seed storage 2S albumin superfamily protein
At2g39190	ATATH8, Protein kinase superfamily protein
At4g26040	unknown protein; Has 2 Blast hits to 2 proteins in 1 species: Archae - 0; Bacteria - 0; Metazoa - 0; Fungi - 0; Plants - 2; Viruses - 0; Other Eukaryotes - 0 (source: NCBI BLink).
At2g36950	Heavy metal transport/detoxification superfamily protein
At2g23320	WRKY15, WRKY DNA-binding protein 15
At2g31345	unknown protein; FUNCTIONS IN: molecular_function unknown; INVOLVED IN: biological_process unknown; LOCATED IN: endomembrane system; BEST Arabidopsis thaliana protein match is: unknown protein (TAIR:AT1G06135.1); Has 35333 Blast hits to 34131 proteins in 2444 species: Archae - 798; Bacteria - 22429; Metazoa - 974; Fungi - 991; Plants - 531; Viruses - 0; Other Eukaryotes - 9610 (source: NCBI BLink…
At4g33920	Protein phosphatase 2C family protein
At5g19230	Glycoprotein membrane precursor GPI-anchored
At2g23810	TET8, tetraspanin8
At1g17180	ATGSTU25, GSTU25, glutathione S-transferase TAU 25
At1g56660	unknown protein; Has 665200 Blast hits to 205811 proteins in 4684 species: Archae - 3320; Bacteria - 107592; Metazoa - 249086; Fungi - 76753; Plants - 38542; Viruses - 3008; Other Eukaryotes - 186899 (source: NCBI BLink).
At3g45970	ATEXLA1, ATEXPL1, ATHEXP BETA 2.1, EXLA1, EXPL1, expansin-like A1
At4g36648	other RNA
At5g20225	other RNA
At1g27770	ACA1, PEA1, autoinhibited Ca2+-ATPase 1
At2g37430	C2H2 and C2HC zinc fingers superfamily protein
At5g09990	PROPEP5, elicitor peptide 5 precursor
At1g23710	Protein of unknown function (DUF1645)
At5g10630	Translation elongation factor EF1A/initiation factor IF2gamma family protein
At2g25460	CONTAINS InterPro DOMAIN/s: C2 calcium-dependent membrane targeting (InterPro:IPR000008); BEST Arabidopsis thaliana protein match is: unknown protein (TAIR:AT5G04860.1); Has 108 Blast hits to 69 proteins in 11 species: Archae - 0; Bacteria - 0; Metazoa - 0; Fungi - 0; Plants - 108; Viruses - 0; Other Eukaryotes - 0 (source: NCBI BLink).
At2g47950	unknown protein; FUNCTIONS IN: molecular_function unknown; INVOLVED IN: biological_process unknown; LOCATED IN: endomembrane system; EXPRESSED IN: root, flower; EXPRESSED DURING: petal differentiation and expansion stage; BEST Arabidopsis thaliana protein match is: unknown protein (TAIR:AT3G62990.1); Has 22 Blast hits to 22 proteins in 5 species: Archae - 0; Bacteria - 0; Metazoa - 0; Fungi - 0; …
At5g65207	unknown protein; BEST Arabidopsis thaliana protein match is: unknown protein (TAIR:AT5G10040.1); Has 30201 Blast hits to 17322 proteins in 780 species: Archae - 12; Bacteria - 1396; Metazoa - 17338; Fungi - 3422; Plants - 5037; Viruses - 0; Other Eukaryotes - 2996 (source: NCBI BLink).
At4g21920	unknown protein; FUNCTIONS IN: molecular_function unknown; INVOLVED IN: N-terminal protein myristoylation; LOCATED IN: cellular_component unknown; BEST Arabidopsis thaliana protein match is: unknown protein (TAIR:AT3G20340.1); Has 40 Blast hits to 40 proteins in 10 species: Archae - 0; Bacteria - 0; Metazoa - 0; Fungi - 0; Plants - 40; Viruses - 0; Other Eukaryotes - 0 (source: NCBI BLink).
At5g24650	Mitochondrial import inner membrane translocase subunit Tim17/Tim22/Tim23 family protein
At3g59350	Protein kinase superfamily protein
At4g25580	CAP160 protein
At1g74930	ORA47, Integrase-type DNA-binding superfamily protein
At1g13260	EDF4, RAV1, related to ABI3/VP1 1
At1g42990	ATBZIP60, BZIP60, BZIP60, basic region/leucine zipper motif 60
At1g70390	F-box and associated interaction domains-containing protein
At1g02600	pre-tRNA
At5g36260	Eukaryotic aspartyl protease family protein
At5g06300	Putative lysine decarboxylase family protein
At2g37975	Yos1-like protein
At5g55140	ribosomal protein L30 family protein
At2g23321	unknown protein; Has 30201 Blast hits to 17322 proteins in 780 species: Archae - 12; Bacteria - 1396; Metazoa - 17338; Fungi - 3422; Plants - 5037; Viruses - 0; Other Eukaryotes - 2996 (source: NCBI BLink).
At3g14990	Class I glutamine amidotransferase-like superfamily protein
At1g27720	TAF4, TAF4B, TBP-associated factor 4B
At2g18210	unknown protein; BEST Arabidopsis thaliana protein match is: unknown protein (TAIR:AT4G36500.1); Has 50 Blast hits to 50 proteins in 7 species: Archae - 0; Bacteria - 0; Metazoa - 0; Fungi - 0; Plants - 50; Viruses - 0; Other Eukaryotes - 0 (source: NCBI BLink).
At1g17147	VQ motif-containing protein
At2g44790	UCC2, uclacyanin 2
At3g49780	ATPSK3 (FORMER SYMBOL), ATPSK4, PSK4, phytosulfokine 4 precursor
At3g51920	ATCML9, CAM9, CML9, calmodulin 9
At5g65660	hydroxyproline-rich glycoprotein family protein
At5g08770	unknown protein; Has 30201 Blast hits to 17322 proteins in 780 species: Archae - 12; Bacteria - 1396; Metazoa - 17338; Fungi - 3422; Plants - 5037; Viruses - 0; Other Eukaryotes - 2996 (source: NCBI BLink).
At4g27585	SPFH/Band 7/PHB domain-containing membrane-associated protein family
At4g11560	bromo-adjacent homology (BAH) domain-containing protein
At3g47340	ASN1, AT-ASN1, DIN6, glutamine-dependent asparagine synthase 1
At5g44330	Tetratricopeptide repeat (TPR)-like superfamily protein
At3g08580	AAC1, ADP/ATP carrier 1
At2g38823	unknown protein; BEST Arabidopsis thaliana protein match is: unknown protein (TAIR:AT3G54520.1); Has 35333 Blast hits to 34131 proteins in 2444 species: Archae - 798; Bacteria - 22429; Metazoa - 974; Fungi - 991; Plants - 531; Viruses - 0; Other Eukaryotes - 9610 (source: NCBI BLink).
At5g66460	Glycosyl hydrolase superfamily protein
At5g64660	ATCMPG2, CMPG2, CYS, MET, PRO, and GLY protein 2
At1g29395	COR413-TM1, COR413IM1, COR414-TM1, COLD REGULATED 314 INNER MEMBRANE 1
At1g20450	ERD10, LTI29, LTI45, Dehydrin family protein
At1g02520	PGP11, P-glycoprotein 11
At1g32640	ATMYC2, JAI1, JIN1, MYC2, RD22BP1, ZBF1, Basic helix-loop-helix (bHLH) DNA-binding family protein
At5g47960	ATRABA4C, RABA4C, SMG1, RAB GTPase homolog A4C
At5g20010	ATRAN1, RAN-1, RAN1, RAS-related nuclear protein-1
At3g03810	EDA30, O-fucosyltransferase family protein
At1g62300	ATWRKY6, WRKY6, WRKY family transcription factor
At3g29000	Calcium-binding EF-hand family protein
At4g13390	Proline-rich extensin-like family protein
At5g59450	GRAS family transcription factor
At5g21940	unknown protein; BEST Arabidopsis thaliana protein match is: unknown protein (TAIR:AT3G43850.1); Has 30201 Blast hits to 17322 proteins in 780 species: Archae - 12; Bacteria - 1396; Metazoa - 17338; Fungi - 3422; Plants - 5037; Viruses - 0; Other Eukaryotes - 2996 (source: NCBI BLink).
At5g01380	Homeodomain-like superfamily protein
At1g13210	ACA.l, autoinhibited Ca2+/ATPase II
At5g41810	unknown protein; BEST Arabidopsis thaliana protein match is: unknown protein (TAIR:AT1G64340.1); Has 876 Blast hits to 690 proteins in 132 species: Archae - 0; Bacteria - 38; Metazoa - 180; Fungi - 112; Plants - 59; Viruses - 2; Other Eukaryotes - 485 (source: NCBI BLink).
At3g01840	Protein kinase superfamily protein
At5g18475	Pentatricopeptide repeat (PPR) superfamily protein
At2g17840	ERD7, Senescence/dehydration-associated protein-related
At3g22910	ATPase E1-E2 type family protein / haloacid dehalogenase-like hydrolase family protein
At2g25490	EBF1, FBL6, EIN3-binding F box protein 1
At3g53510	ABC-2 type transporter family protein
At1g31820	Amino acid permease family protein
At1g01060	LHY, LHY1, Homeodomain-like superfamily protein
At2g45810	DEA(D/H)-box RNA helicase family protein
At1g55450	S-adenosyl-L-methionine-dependent methyltransferases superfamily protein
At1g21850	sks8, SKU5 similar 8
At2g27080	Late embryogenesis abundant (LEA) hydroxyproline-rich glycoprotein family
At5g03380	Heavy metal transport/detoxification superfamily protein
At3g56880	VQ motif-containing protein
At5g49520	ATWRKY48, WRKY48, WRKY DNA-binding protein 48
At4g30290	ATXTH19, XTH19, xyloglucan endotransglucosylase/hydrolase 19
At5g11650	alpha/beta-Hydrolases superfamily protein
At1g66160	ATCMPG1, CMPG1, CYS, MET, PRO, and GLY protein 1
At1g18745	AT1G18745
At3g12320	unknown protein; BEST Arabidopsis thaliana protein match is: unknown protein (TAIR:AT5G06980.4); Has 102 Blast hits to 102 proteins in 16 species: Archae - 0; Bacteria - 0; Metazoa - 0; Fungi - 0; Plants - 98; Viruses - 0; Other Eukaryotes - 4 (source: NCBI BLink).
At5g47210	Hyaluronan / mRNA binding family
At5g40700	unknown protein; BEST Arabidopsis thaliana protein match is: unknown protein (TAIR:AT3G27350.1); Has 35333 Blast hits to 34131 proteins in 2444 species: Archae - 798; Bacteria - 22429; Metazoa - 974; Fungi - 991; Plants - 531; Viruses - 0; Other Eukaryotes - 9610 (source: NCBI BLink).
At2g39670	Radical SAM superfamily protein
At5g01540	LECRKA4.1, lectin receptor kinase a4.1
At1g07135	glycine-rich protein
At1g56670	GDSL-like Lipase/Acylhydrolase superfamily protein
At3g01290	SPFH/Band 7/PHB domain-containing membrane-associated protein family
At5g08230	Tudor/PWWP/MBT domain-containing protein
At1g17860	Kunitz family trypsin and protease inhibitor protein
At3g57460	catalytics;metal ion binding
At2g20570	ATGLK1, GLK1, GPRI1, GBF's pro-rich region-interacting factor 1
At3g21500	DXPS1, 1-deoxy-D-xylulose 5-phosphate synthase 1
At1g13350	Protein kinase superfamily protein
At5g46780	VQ motif-containing protein
At4g02380	AtLEA5, SAG21, senescence-associated gene 21
At4g26180	Mitochondrial substrate carrier family protein
At3g25250	AGC2, AGC2-1, AtOXI1, OXI1, AGC (cAMP-dependent, cGMP-dependent and protein kinase C) kinase family protein
At2g43290	MSS3, Calcium-binding EF-hand family protein
At5g43570	Serine protease inhibitor, potato inhibitor I-type family protein
At5g11670	ATNADP-ME2, NADP-ME2, NADP-malic enzyme 2
At3g56790	RNA splicing factor-related
At5g27420	ATL31, CNI1, carbon/nitrogen insensitive 1
At3g15460	Ribosomal RNA processing Brix domain protein
At3g62410	CP12, CP12-2, CP12 domain-containing protein 2
At5g03610	GDSL-like Lipase/Acylhydrolase superfamily protein
At4g05050	UBQ11, ubiquitin 11
At1g13360	unknown protein; BEST Arabidopsis thaliana protein match is: unknown protein (TAIR:AT3G25870.1); Has 69 Blast hits to 69 proteins in 16 species: Archae - 0; Bacteria - 0; Metazoa - 6; Fungi - 0; Plants - 63; Viruses - 0; Other Eukaryotes - 0 (source: NCBI BLink).
At4g40040	Histone superfamily protein
At1g22200	Endoplasmic reticulum vesicle transporter protein
At4g32920	glycine-rich protein
At5g59820	RHL41, ZAT12, C2H2-type zinc finger family protein
At1g14549	unknown protein; LOCATED IN: endomembrane system; Has 30201 Blast hits to 17322 proteins in 780 species: Archae - 12; Bacteria - 1396; Metazoa - 17338; Fungi - 3422; Plants - 5037; Viruses - 0; Other Eukaryotes - 2996 (source: NCBI BLink).
At2g46400	ATWRKY46, WRKY46, WRKY DNA-binding protein 46
At4g29780	unknown protein; BEST Arabidopsis thaliana protein match is: unknown protein (TAIR:AT5G12010.1); Has 945 Blast hits to 944 proteins in 87 species: Archae - 0; Bacteria - 0; Metazoa - 519; Fungi - 43; Plants - 365; Viruses - 0; Other Eukaryotes - 18 (source: NCBI BLink).
At5g26360	TCP-1/cpn60 chaperonin family protein
At3g48520	CYP94B3, cytochrome P450, family 94, subfamily B, polypeptide 3
At4g21120	AAT1, CAT1, amino acid transporter 1
At5g67080	MAPKKK19, mitogen-activated protein kinase kinase kinase 19
At2g46260	BTB/POZ/Kelch-associated protein
At2g22760	basic helix-loop-helix (bHLH) DNA-binding superfamily protein
At3g25597	unknown protein; LOCATED IN: endomembrane system; BEST Arabidopsis thaliana protein match is: unknown protein (TAIR:AT1G26140.1); Has 35333 Blast hits to 34131 proteins in 2444 species: Archae - 798; Bacteria - 22429; Metazoa - 974; Fungi - 991; Plants - 531; Viruses - 0; Other Eukaryotes - 9610 (source: NCBI BLink).
At3g52710	unknown protein; FUNCTIONS IN: molecular_function unknown; INVOLVED IN: biological_process unknown; LOCATED IN: plasma membrane; EXPRESSED IN: 19 plant structures; EXPRESSED DURING: 9 growth stages; BEST Arabidopsis thaliana protein match is: unknown protein (TAIR:AT2G36220.1); Has 64 Blast hits to 64 proteins in 10 species: Archae - 0; Bacteria - 0; Metazoa - 0; Fungi - 0; Plants - 64; Viruses -…
At1g68765	IDA, Putative membrane lipoprotein
At5g15960	KIN1, stress-responsive protein (KIN1) / stress-induced protein (KIN1)
At1g56590	ZIP4, Clathrin adaptor complexes medium subunit family protein
At1g03850	Glutaredoxin family protein
At5g01820	ATCIPK14, ATSR1, CIPK14, SnRK3.15, SR1, serine/threonine protein kinase 1
At2g17830	F-box and associated interaction domains-containing protein
At4g31550	ATWRKY11, WRKY11, WRKY DNA-binding protein 11
At1g55340	Protein of unknown function (DUF1639)
At2g41440	unknown protein; BEST Arabidopsis thaliana protein match is: unknown protein (TAIR:AT2G41470.1); Has 30201 Blast hits to 17322 proteins in 780 species: Archae - 12; Bacteria - 1396; Metazoa - 17338; Fungi - 3422; Plants - 5037; Viruses - 0; Other Eukaryotes - 2996 (source: NCBI BLink).
At1g74929	unknown protein; Has 30201 Blast hits to 17322 proteins in 780 species: Archae - 12; Bacteria - 1396; Metazoa - 17338; Fungi - 3422; Plants - 5037; Viruses - 0; Other Eukaryotes - 2996 (source: NCBI BLink).
At1g17850	Rhodanese/Cell cycle control phosphatase superfamily protein
At5g15130	ATWRKY72, WRKY72, WRKY DNA-binding protein 72
At4g36010	Pathogenesis-related thaumatin superfamily protein
At3g44260	Polynucleotidyl transferase, ribonuclease H-like superfamily protein
At4g27654	unknown protein; FUNCTIONS IN: molecular_function unknown; INVOLVED IN: biological_process unknown; LOCATED IN: endomembrane system; EXPRESSED IN: 17 plant structures; EXPRESSED DURING: 9 growth stages; Has 30201 Blast hits to 17322 proteins in 780 species: Archae - 12; Bacteria - 1396; Metazoa - 17338; Fungi - 3422; Plants - 5037; Viruses - 0; Other Eukaryotes - 2996 (source: NCBI BLink).
At3g46090	ZAT7, C2H2 and C2HC zinc fingers superfamily protein
At3g45740	hydrolase family protein / HAD-superfamily protein
At1g69890	Protein of unknown function (DUF569)
At1g68770	pre-tRNA
At1g19190	alpha/beta-Hydrolases superfamily protein
At5g47220	ATERF-2, ATERF2, ERF2, ethylene responsive element binding factor 2
At2g07772	unknown protein; Has 30201 Blast hits to 17322 proteins in 780 species: Archae - 12; Bacteria - 1396; Metazoa - 17338; Fungi - 3422; Plants - 5037; Viruses - 0; Other Eukaryotes - 2996 (source: NCBI BLink).
At1g80840	ATWRKY40, WRKY40, WRKY DNA-binding protein 40
At4g01360	unknown protein; BEST Arabidopsis thaliana protein match is: Protein of unknown function (DUF793) (TAIR:AT1G01550.2); Has 99 Blast hits to 99 proteins in 25 species: Archae - 0; Bacteria - 10; Metazoa - 0; Fungi - 0; Plants - 89; Viruses - 0; Other Eukaryotes - 0 (source: NCBI BLink).
At5g01510	RUS5, Protein of unknown function, DUF647
At4g34131	UGT73B3, UDP-glucosyl transferase 73B3
At1g45145	ATH5, ATTRX5, LIV1, TRX5, thioredoxin H-type 5
At2g18240	Rer1 family protein
At2g36220	unknown protein; BEST Arabidopsis thaliana protein match is: unknown protein (TAIR:AT3G52710.1); Has 74 Blast hits to 74 proteins in 10 species: Archae - 0; Bacteria - 0; Metazoa - 0; Fungi - 0; Plants - 74; Viruses - 0; Other Eukaryotes - 0 (source: NCBI BLink).
At2g46420	Plant protein 1589 of unknown function
At5g56340	ATCRT1, RING/U-box superfamily protein
At5g18310	unknown protein; FUNCTIONS IN: molecular_function unknown; INVOLVED IN: biological_process unknown; LOCATED IN: plasma membrane; EXPRESSED IN: 22 plant structures; EXPRESSED DURING: 13 growth stages; BEST Arabidopsis thaliana protein match is: unknown protein (TAIR:AT5G48500.1); Has 30201 Blast hits to 17322 proteins in 780 species: Archae - 12; Bacteria - 1396; Metazoa - 17338; Fungi - 3422; Pla…
At3g49790	Carbohydrate-binding protein
At1g09930	ATOPT2, OPT2, oligopeptide transporter 2
At2g26530	AR781, Protein of unknown function (DUF1645)
At5g57560	TCH4, XTH22, Xyloglucan endotransglucosylase/hydrolase family protein
At5g65300	unknown protein; Has 30201 Blast hits to 17322 proteins in 780 species: Archae - 12; Bacteria - 1396; Metazoa - 17338; Fungi - 3422; Plants - 5037; Viruses - 0; Other Eukaryotes - 2996 (source: NCBI BLink).
At1g15090	pre-tRNA
At5g61890	Integrase-type DNA-binding superfamily protein
At2g20560	DNAJ heat shock family protein
At4g30600	signal recognition particle receptor alpha subunit family protein
At5g14730	unknown protein; CONTAINS InterPro DOMAIN/s: Protein of unknown function DUF1645 (InterPro:IPR012442); BEST Arabidopsis thaliana protein match is: unknown protein (TAIR:AT3G01513.1); Has 85 Blast hits to 83 proteins in 14 species: Archae - 0; Bacteria - 9; Metazoa - 0; Fungi - 0; Plants - 76; Viruses - 0; Other Eukaryotes - 0 (source: NCBI BLink).
At5g11740	AGP15, ATAGP15, arabinogalactan protein 15
At3g13310	Chaperone DnaJ-domain superfamily protein
At2g33710	Integrase-type DNA-binding superfamily protein
At5g61520	Major facilitator superfamily protein
At1g25400	unknown protein; BEST Arabidopsis thaliana protein match is: unknown protein (TAIR:AT1G68440.1); Has 21 Blast hits to 21 proteins in 6 species: Archae - 0; Bacteria - 0; Metazoa - 0; Fungi - 0; Plants - 21; Viruses - 0; Other Eukaryotes - 0 (source: NCBI BLink).
At5g17350	unknown protein; FUNCTIONS IN: molecular_function unknown; INVOLVED IN: N-terminal protein myristoylation; LOCATED IN: cellular_component unknown; EXPRESSED IN: 15 plant structures; EXPRESSED DURING: 8 growth stages; BEST Arabidopsis thaliana protein match is: unknown protein (TAIR:AT3G03280.1); Has 1807 Blast hits to 1807 proteins in 277 species: Archae - 0; Bacteria - 0; Metazoa - 736; Fungi - …
At1g61340	F-box family protein
At4g02880	unknown protein; BEST Arabidopsis thaliana protein match is: unknown protein (TAIR:AT1G03290.2); Has 30201 Blast hits to 17322 proteins in 780 species: Archae - 12; Bacteria - 1396; Metazoa - 17338; Fungi - 3422; Plants - 5037; Viruses - 0; Other Eukaryotes - 2996 (source: NCBI BLink).
At1g43910	P-loop containing nucleoside triphosphate hydrolases superfamily protein
At3g62260	Protein phosphatase 2C family protein
At4g08950	EXO, Phosphate-responsive 1 family protein
At2g30250	ATWRKY25, WRKY25, WRKY DNA-binding protein 25
At1g18740	Protein of unknown function (DUF793)
At3g01560	Protein of unknown function (DUF1421)
At2g01670	atnudt17, NUDT17, nudix hydrolase homolog 17
At4g33780	FUNCTIONS IN: molecular_function unknown; INVOLVED IN: biological_process unknown; LOCATED IN: chloroplast; EXPRESSED IN: 24 plant structures; EXPRESSED DURING: 15 growth stages; BEST Arabidopsis thaliana protein match is: short hypocotyl in white light1 (TAIR:AT1G69935.1); Has 40 Blast hits to 40 proteins in 10 species: Archae - 0; Bacteria - 0; Metazoa - 0; Fungi - 0; Plants - 40; Viruses - 0; …
At3g01280	ATVDAC1, VDAC1, voltage dependent anion channel 1
At3g60130	BGLU16, beta glucosidase 16
At2g41640	Glycosyltransferase family 61 protein
At1g66170	MMD1, RING/FYVE/PHD zinc finger superfamily protein
At5g62520	SRO5, similar to RCD one 5
At3g10986	Protein of unknown function (DUF567)
At1g70782	CPuORF28, conserved peptide upstream open reading frame 28
At5g49480	ATCP1, CP1, Ca2+-binding protein 1
At3g48515	pre-tRNA
At3g18950	Transducin/WD40 repeat-like superfamily protein
At4g15610	Uncharacterised protein family (UPF0497)
At2g41000	Chaperone DnaJ-domain superfamily protein
At1g33590	Leucine-rich repeat (LRR) family protein
At4g37900	Protein of unknown function (duplicated DUF1399)
At5g62530	ALDH12A1, ATP5CDH, P5CDH, aldehyde dehydrogenase 12A1
At5g25280	serine-rich protein-related
At2g03760	AtSOT1, AtSOT12, ATST1, RAR047, SOT12, ST, ST1, sulphotransferase 12
At4g11670	Protein of unknown function (DUF810)
At2g01300	unknown protein; BEST Arabidopsis thaliana protein match is: unknown protein (TAIR:AT1G15010.1); Has 73 Blast hits to 73 proteins in 12 species: Archae - 0; Bacteria - 0; Metazoa - 0; Fungi - 0; Plants - 73; Viruses - 0; Other Eukaryotes - 0 (source: NCBI BLink).
At4g27580	unknown protein; FUNCTIONS IN: molecular_function unknown; INVOLVED IN: biological_process unknown; LOCATED IN: mitochondrion, cell wall; EXPRESSED IN: 9 plant structures; EXPRESSED DURING: 6 growth stages; Has 30201 Blast hits to 17322 proteins in 780 species: Archae - 12; Bacteria - 1396; Metazoa - 17338; Fungi - 3422; Plants - 5037; Viruses - 0; Other Eukaryotes - 2996 (source: NCBI BLink).
At3g12120	FAD2, fatty acid desaturase 2
At2g17670	Tetratricopeptide repeat (TPR)-like superfamily protein
At3g25600	Calcium-binding EF-hand family protein
At4g30280	ATXTH18, XTH18, xyloglucan endotransglucosylase/hydrolase 18
At1g30720	FAD-binding Berberine family protein
At4g18170	ATWRKY28, WRKY28, WRKY DNA-binding protein 28
At4g23550	ATWRKY29, WRKY29, WRKY family transcription factor
At1g70780	unknown protein; FUNCTIONS IN: molecular_function unknown; INVOLVED IN: biological_process unknown; LOCATED IN: mitochondrion; EXPRESSED IN: sperm cell, male gametophyte, pollen tube; EXPRESSED DURING: L mature pollen stage, M germinated pollen stage; BEST Arabidopsis thaliana protein match is: unknown protein (TAIR:AT1G23150.1); Has 143 Blast hits to 143 proteins in 17 species: Archae - 0; Bacte…
At1g65510	unknown protein; FUNCTIONS IN: molecular_function unknown; INVOLVED IN: N-terminal protein myristoylation; LOCATED IN: endomembrane system; EXPRESSED IN: 9 plant structures; EXPRESSED DURING: LP.06 six leaves visible, LP.04 four leaves visible, 4 anthesis, petal differentiation and expansion stage, LP.08 eight leaves visible; BEST Arabidopsis thaliana protein match is: unknown protein (TAIR:AT1G6…
At2g46830	CCA1, circadian clock associated 1
At4g30440	GAE1, UDP-D-glucuronate 4-epimerase 1
At5g65205	NAD(P)-binding Rossmann-fold superfamily protein
At5g40690	CONTAINS InterPro DOMAIN/s: EF-Hand 1, calcium-binding site (InterPro:IPR018247); BEST Arabidopsis thaliana protein match is: unknown protein (TAIR:AT2G41730.1); Has 1807 Blast hits to 1807 proteins in 277 species: Archae - 0; Bacteria - 0; Metazoa - 736; Fungi - 347; Plants - 385; Viruses - 0; Other Eukaryotes - 339 (source: NCBI BLink).
At4g32480	Protein of unknown function (DUF506)
At4g12731	unknown protein; FUNCTIONS IN: molecular_function unknown; INVOLVED IN: biological_process unknown; LOCATED IN: cellular_component unknown; BEST Arabidopsis thaliana protein match is: unknown protein (TAIR:AT4G12735.1); Has 30201 Blast hits to 17322 proteins in 780 species: Archae - 12; Bacteria - 1396; Metazoa - 17338; Fungi - 3422; Plants - 5037; Viruses - 0; Other Eukaryotes - 2996 (source: NC…
At5g24590	ANAC091, TIP, TCV-interacting protein
At5g01950	Leucine-rich repeat protein kinase family protein
At4g12735	unknown protein; FUNCTIONS IN: molecular_function unknown; INVOLVED IN: biological_process unknown; LOCATED IN: plasma membrane; EXPRESSED IN: rosette leaf, cultured cell; BEST Arabidopsis thaliana protein match is: unknown protein (TAIR:AT4G12731.1); Has 35333 Blast hits to 34131 proteins in 2444 species: Archae - 798; Bacteria - 22429; Metazoa - 974; Fungi - 991; Plants - 531; Viruses - 0; Othe…
At1g17420	LOX3, lipoxygenase 3
At1g56050	GTP-binding protein-related
At1g22840	ATCYTC-A, CYTC-1, CYTOCHROME C-1
At4g19200	proline-rich family protein
At4g40030	Histone superfamily protein
At2g47000	ABCB4, ATPGP4, MDR4, PGP4, ATP binding cassette subfamily B4
At3g27510	Cysteine/Histidine-rich C1 domain family protein
At4g27280	Calcium-binding EF-hand family protein
At5g47910	ATRBOHD, RBOHD, respiratory burst oxidase homologue D
At2g32150	Haloacid dehalogenase-like hydrolase (HAD) superfamily protein
At5g53590	SAUR-like auxin-responsive protein family
At5g19240	Glycoprotein membrane precursor GPI-anchored
At5g51730	RNA-binding (RRM/RBD/RNP motifs) family protein
At4g29790	unknown protein; BEST Arabidopsis thaliana protein match is: unknown protein (TAIR:AT2G19390.1); Has 538 Blast hits to 357 proteins in 124 species: Archae - 0; Bacteria - 74; Metazoa - 109; Fungi - 58; Plants - 105; Viruses - 2; Other Eukaryotes - 190 (source: NCBI BLink).
At2g22500	ATPUMP5, DIC1, UCP5, uncoupling protein 5
At1g27760	ATSAT32, SAT32, interferon-related developmental regulator family protein / IFRD protein family
At2g28400	Protein of unknown function, DUF584
At2g19260	RING/FYVE/PHD zinc finger superfamily protein
At1g11560	Oligosaccharyltransferase complex/magnesium transporter family protein
At5g41080	PLC-like phosphodiesterases superfamily protein
At1g53840	ATPME1, PME1, pectin methylesterase 1
>431 target genes bound by bZIP1 from ChIP-Seq (this study) 5 hours after DEX nuclear import (Replication 2)
Accession	TAIR annotation
At2g23120	Late embryogenesis abundant protein, group 6
At5g10695	unknown protein; BEST Arabidopsis thaliana protein match is: unknown protein (TAIR:AT5G57123.1); Has 30201 Blast hits to 17322 proteins in 780 species: Archae - 12; Bacteria - 1396; Metazoa - 17338; Fungi - 3422; Plants - 5037; Viruses - 0; Other Eukaryotes - 2996 (source: NCBI BLink).
At3g10920	ATMSD1, MEE33, MSD1, manganese superoxide dismutase 1
At4g22592	CPuORF27, conserved peptide upstream open reading frame 27
At1g17620	Late embryogenesis abundant (LEA) hydroxyproline-rich glycoprotein family
At5g57510	unknown protein; Has 27 Blast hits to 27 proteins in 9 species: Archae - 0; Bacteria - 0; Metazoa - 0; Fungi - 0; Plants - 27; Viruses - 0; Other Eukaryotes - 0 (source: NCBI BLink).
At1g62570	FMO GS-OX4, flavin-monooxygenase glucosinolate S-oxygenase 4
At3g45980	H2B, HTB9, Histone superfamily protein
At5g47730	Sec14p-like phosphatidylinositol transfer family protein
At1g32920	unknown protein; FUNCTIONS IN: molecular_function unknown; INVOLVED IN: response to wounding; LOCATED IN: endomembrane system; EXPRESSED IN: 23 plant structures; EXPRESSED DURING: 13 growth stages; BEST Arabidopsis thaliana protein match is: unknown protein (TAIR:AT1G32928.1); Has 42 Blast hits to 42 proteins in 8 species: Archae - 0; Bacteria - 0; Metazoa - 0; Fungi - 0; Plants - 42; Viruses - 0…
At2g36230	APG10, HISN3, Aldolase-type TIM barrel family protein
At2g32160	S-adenosyl-L-methionine-dependent methyltransferases superfamily protein
At1g01470	LEA14, LSR3, Late embryogenesis abundant protein
At2g23270	unknown protein; FUNCTIONS IN: molecular_function unknown; INVOLVED IN: biological_process unknown; LOCATED IN: endomembrane system; EXPRESSED IN: stem, sperm cell, root, stamen; EXPRESSED DURING: 4 anthesis; BEST Arabidopsis thaliana protein match is: unknown protein (TAIR:AT4G37290.1); Has 36 Blast hits to 35 proteins in 6 species: Archae - 0; Bacteria - 0; Metazoa - 0; Fungi - 0; Plants - 36; …
At1g66400	CML23, calmodulin like 23
At4g35580	NTL9, NAC transcription factor-like 9
At3g02832	AT3G02832
At5g42370	Calcineurin-like metallo-phosphoesterase superfamily protein
At4g09030	AGP10, ATAGP10, arabinogalactan protein 10
At4g17615	ATCBL1, CBL1, SCABP5, calcineurin B-like protein 1
At3g15500	ANAC055, ATNAC3, NAC055, NAC3, NAC domain containing protein 3
At1g18220	ATPUP9, PUP9, purine permease 9
At3g26980	MUB4, membrane-anchored ubiquitin-fold protein 4 precursor
At4g20870	ATFAH2, FAH2, fatty acid hydroxylase 2
At1g14040	EXS (ERD1/XPR1/SYG1) family protein
At5g39581	unknown protein; Has 30201 Blast hits to 17322 proteins in 780 species: Archae - 12; Bacteria - 1396; Metazoa - 17338; Fungi - 3422; Plants - 5037; Viruses - 0; Other Eukaryotes - 2996 (source: NCBI BLink).
At1g78280	transferases, transferring glycosyl groups
At1g51913	LOCATED IN: endomembrane system; BEST Arabidopsis thaliana protein match is: cryptdin protein-related (TAIR:AT1G51915.1); Has 22 Blast hits to 22 proteins in 3 species: Archae - 0; Bacteria - 0; Metazoa - 0; Fungi - 0; Plants - 22; Viruses - 0; Other Eukaryotes - 0 (source: NCBI BLink).
At3g52930	Aldolase superfamily protein
At2g34600	JAZ7, TIFY5B, jasmonate-zim-domain protein 7
At5g64900	ATPEP1, PEP1, PROPEP1, precursor of peptide 1
At1g78830	Curculin-like (mannose-binding) lectin family protein
At2g32020	Acyl-CoA N-acyltransferases (NAT) superfamily protein
At2g27310	F-box family protein
At1g02920	ATGST11, ATGSTF7, ATGSTF8, GST11, GSTF7, glutathione S-transferase 7
At5g02230	Haloacid dehalogenase-like hydrolase (HAD) superfamily protein
At2g32220	Ribosomal L27e protein family
At2g18193	P-loop containing nucleoside triphosphate hydrolases superfamily protein
At1g43900	Protein phosphatase 2C family protein
At3g50950	ZAR1, HOPZ-ACTIVATED RESISTANCE 1
At2g32190	unknown protein; BEST Arabidopsis thaliana protein match is: unknown protein (TAIR:AT2G32210.1); Has 218 Blast hits to 218 proteins in 24 species: Archae - 0; Bacteria - 0; Metazoa - 0; Fungi - 16; Plants - 202; Viruses - 0; Other Eukaryotes - 0 (source: NCBI BLink).
At4g12730	FLA2, FASCICLIN-like arabinogalactan 2
At3g48850	PHT3;2, phosphate transporter 3;2
At4g01950	ATGPAT3, GPAT3, glycerol-3-phosphate acyltransferase 3
At1g61890	MATE efflux family protein
At2g42360	RING/U-box superfamily protein
At5g63120	P-loop containing nucleoside triphosphate hydrolases superfamily protein
At4g34412	CONTAINS InterPro DOMAIN/s: Kinase binding protein CGI-121 (InterPro:IPR013926); Has 275 Blast hits to 275 proteins in 139 species: Archae - 0; Bacteria - 5; Metazoa - 98; Fungi - 109; Plants - 42; Viruses - 0; Other Eukaryotes - 21 (source: NCBI BLink).
At4g33666	unknown protein; FUNCTIONS IN: molecular_function unknown; INVOLVED IN: biological_process unknown; LOCATED IN: chloroplast; EXPRESSED IN: 19 plant structures; EXPRESSED DURING: 11 growth stages; Has 30201 Blast hits to 17322 proteins in 780 species: Archae - 12; Bacteria - 1396; Metazoa - 17338; Fungi - 3422; Plants - 5037; Viruses - 0; Other Eukaryotes - 2996 (source: NCBI BLink).
At1g28480	GRX480, roxy19, Thioredoxin superfamily protein
At4g19210	ATRLI2, RLI2, RNAse l inhibitor protein 2
At4g22710	CYP706A2, cytochrome P450, family 706, subfamily A, polypeptide 2
At1g79240	pre-tRNA
At1g60190	ARM repeat superfamily protein
At1g30040	ATGA2OX2, GA2OX2, GA2OX2, gibberellin 2-oxidase
At2g31690	alpha/beta-Hydrolases superfamily protein
At2g43150	Proline-rich extensin-like family protein
At3g10930	unknown protein; FUNCTIONS IN: molecular_function unknown; INVOLVED IN: biological_process unknown; LOCATED IN: mitochondrion; EXPRESSED IN: 18 plant structures; EXPRESSED DURING: 9 growth stages; Has 1 Blast hits to 1 proteins in 1 species: Archae - 0; Bacteria - 0; Metazoa - 0; Fungi - 0; Plants - 1; Viruses - 0; Other Eukaryotes - 0 (source: NCBI BLink).
At1g64600	methyltransferases;copper ion binding
At4g34410	RRTF1, redox responsive transcription factor 1
At1g19210	Integrase-type DNA-binding superfamily protein
At2g30360	CIPK11, PKS5, SIP4, SNRK3.22, SOS3-interacting protein 4
At5g63130	Octicosapeptide/Phox/Bem1p family protein
At5g08790	anac081, ATAF2, NAC (No Apical Meristem) domain transcriptional regulator superfamily protein
At1g05330	unknown protein; Has 6 Blast hits to 6 proteins in 2 species: Archae - 0; Bacteria - 0; Metazoa - 0; Fungi - 0; Plants - 6; Viruses - 0; Other Eukaryotes - 0 (source: NCBI BLink).
At5g47740	Adenine nucleotide alpha hydrolases-like superfamily protein
At5g01750	Protein of unknown function (DUF567)
At3g10300	Calcium-binding EF-hand family protein
At2g46995	unknown protein; LOCATED IN: endomembrane system; Has 30201 Blast hits to 17322 proteins in 780 species: Archae - 12; Bacteria - 1396; Metazoa - 17338; Fungi - 3422; Plants - 5037; Viruses - 0; Other Eukaryotes - 2996 (source: NCBI BLink).
At4g28470	ATRPN1B, RPN1B, 26S proteasome regulatory subunit S2 1B
At5g10690	pentatricopeptide (PPR) repeat-containing protein / CBS domain-containing protein
At3g17390	MAT4, MTO3, SAMS3, S-adenosylmethionine synthetase family protein
At2g41010	ATCAMBP25, CAMBP25, calmodulin (CAM)-binding protein of 25 kDa
At2g18690	unknown protein; FUNCTIONS IN: molecular_function unknown; INVOLVED IN: biological_process unknown; LOCATED IN: membrane; EXPRESSED IN: 17 plant structures; EXPRESSED DURING: 9 growth stages; CONTAINS InterPro DOMAIN/s: Protein of unknown function DUF975 (InterPro:IPR010380); BEST Arabidopsis thaliana protein match is: unknown protein (TAIR:AT2G18680.1); Has 213 Blast hits to 211 proteins in 20 s…
At3g52800	A20/AN1-like zinc finger family protein
At2g38480	Uncharacterised protein family (UPF0497)
At5g52750	Heavy metal transport/detoxification superfamily protein
At5g53588	CPuORF50, conserved peptide upstream open reading frame 50
At2g44840	ATERF13, EREBP, ERF13, ethylene-responsive element binding factor 13
At5g52400	CYP715A1, cytochrome P450, family 715, subfamily A, polypeptide 1
At1g11670	MATE efflux family protein
At4g31800	ATWRKY18, WRKY18, WRKY DNA-binding protein 18
At4g34160	CYCD3, CYCD3;1, CYCLIN D3;1
At2g48160	Tudor/PWWP/MBT domain-containing protein
At3g53610	ATRAB8, AtRab8B, AtRABE1a, RAB8, RAB GTPase homolog 8
At5g64310	AGP1, ATAGP1, arabinogalactan protein 1
At3g46080	C2H2-type zinc finger family protein
At5g42830	HXXXD-type acyl-transferase family protein
At3g50980	XERO1, dehydrin xero 1
At3g01830	Calcium-binding EF-hand family protein
At2g32200	unknown protein; BEST Arabidopsis thaliana protein match is: unknown protein (TAIR:AT2G32210.1); Has 131 Blast hits to 131 proteins in 14 species: Archae - 0; Bacteria - 0; Metazoa - 0; Fungi - 1; Plants - 130; Viruses - 0; Other Eukaryotes - 0 (source: NCBI BLink).
At5g03210	unknown protein; FUNCTIONS IN: molecular_function unknown; INVOLVED IN: biological_process unknown; LOCATED IN: endomembrane system; EXPRESSED IN: 11 plant structures; EXPRESSED DURING: 7 growth stages; Has 6 Blast hits to 6 proteins in 2 species: Archae - 0; Bacteria - 0; Metazoa - 0; Fungi - 0; Plants - 6; Viruses - 0; Other Eukaryotes - 0 (source: NCBI BLink).
At3g50270	HXXXD-type acyl-transferase family protein
At3g61890	ATHB-12, ATHB12, HB-12, homeobox 12
At5g57550	XTH25, XTR3, xyloglucan endotransglucosylase/hydrolase 25
At1g14870	PCR2, PLANT CADMIUM RESISTANCE 2
At2g23118	unknown protein; Has 30201 Blast hits to 17322 proteins in 780 species: Archae - 12; Bacteria - 1396; Metazoa - 17338; Fungi - 3422; Plants - 5037; Viruses - 0; Other Eukaryotes - 2996 (source: NCBI BLink).
At3g55430	O-Glycosyl hydrolases family 17 protein
At3g19240	Vacuolar import/degradation, Vid27-related protein
At2g18200	unknown protein; FUNCTIONS IN: molecular_function unknown; INVOLVED IN: biological_process unknown; LOCATED IN: mitochondrion; BEST Arabidopsis thaliana protein match is: unknown protein (TAIR:AT2G18210.1); Has 19 Blast hits to 19 proteins in 2 species: Archae - 0; Bacteria - 0; Metazoa - 0; Fungi - 0; Plants - 19; Viruses - 0; Other Eukaryotes - 0 (source: NCBI BLink).
At1g32350	AOX1D, alternative oxidase 1D
At5g26340	ATSTP13, MSS1, STP13, Major facilitator superfamily protein
At1g78850	D-mannose binding lectin protein with Apple-like carbohydrate-binding domain
At3g11410	AHG3, ATPP2CA, PP2CA, protein phosphatase 2CA
At1g11010	pre-tRNA
At4g20860	FAD-binding Berberine family protein
At3g13080	ATMRP3, MRP3, MRP3, multidrug resistance-associated protein 3
At5g59732	other RNA
At5g57500	Galactosyltransferase family protein
At1g53625	unknown protein; Has 29996 Blast hits to 6987 proteins in 655 species: Archae - 23; Bacteria - 6686; Metazoa - 10521; Fungi - 1178; Plants - 7439; Viruses - 681; Other Eukaryotes - 3468 (source: NCBI BLink).
At3g46620	zinc finger (C3HC4-type RING finger) family protein
At1g09940	HEMA2, Glutamyl-tRNA reductase family protein
At2g25735	unknown protein; Has 31 Blast hits to 31 proteins in 9 species: Archae - 0; Bacteria - 0; Metazoa - 0; Fungi - 0; Plants - 31; Viruses - 0; Other Eukaryotes - 0 (source: NCBI BLink).
At4g22590	Haloacid dehalogenase-like hydrolase (HAD) superfamily protein
At1g14530	THH1, Protein of unknown function (DUF1084)
At5g59540	2-oxoglutarate (2OG) and Fe(II)-dependent oxygenase superfamily protein
At2g36800	DOGT1, UGT73C5, don-glucosyltransferase 1
At1g27730	STZ, ZAT10, salt tolerance zinc finger
At5g53592	FBD-like domain family protein
At4g37910	mtHsc70-1, mitochondrial heat shock protein 70-1
At4g37390	AUR3, BRU6, GH3-2, GH3.2, YDK1, Auxin-responsive GH3 family protein
At1g13240	pre-tRNA
At4g17490	ATERF6, ERF-6-6, ERF6, ethylene responsive element binding factor 6
At4g05048	U49.1, U49.1; snoRNA
At4g12720	AtNUDT7, ATNUDX7, GFG1, NUDT7, MutT/nudix family protein
At3g50970	LTI30, XERO2, dehydrin family protein
At1g19220	ARF11, ARF19, IAA22, auxin response factor 19
At5g12340	unknown protein; BEST Arabidopsis thaliana protein match is: unknown protein (TAIR:AT1G28190.1); Has 30201 Blast hits to 17322 proteins in 780 species: Archae - 12; Bacteria - 1396; Metazoa - 17338; Fungi - 3422; Plants - 5037; Viruses - 0; Other Eukaryotes - 2996 (source: NCBI BLink).
At2g24850	TAT, TAT3, tyrosine aminotransferase 3
At5g52310	COR78, LTI140, LTI78, RD29A, low-temperature-responsive protein 78 (LTI78) / desiccation-responsive protein 29A (RD29A)
At3g26960	Pollen Ole e 1 allergen and extensin family protein
At3g16860	COBL8, COBRA-like protein 8 precursor
At1g02530	PGP12, P-glycoprotein 12
At3g55630	ATDFD, DFD, DHFS-FPGS homolog D
At1g15015	F-box family protein
At4g36500	unknown protein; FUNCTIONS IN: molecular_function unknown; INVOLVED IN: biological_process unknown; LOCATED IN: mitochondrion; EXPRESSED IN: 22 plant structures; EXPRESSED DURING: 13 growth stages; BEST Arabidopsis thaliana protein match is: unknown protein (TAIR:AT2G18210.1); Has 50 Blast hits to 50 proteins in 7 species: Archae - 0; Bacteria - 0; Metazoa - 0; Fungi - 0; Plants - 50; Viruses - 0…
At2g41730	unknown protein; BEST Arabidopsis thaliana protein match is: unknown protein (TAIR:AT5G24640.1); Has 25 Blast hits to 25 proteins in 5 species: Archae - 0; Bacteria - 0; Metazoa - 0; Fungi - 0; Plants - 25; Viruses - 0; Other Eukaryotes - 0 (source: NCBI BLink).
At3g49530	ANAC062, NAC062, NTL6, NAC domain containing protein 62
At4g13395	DVL10, RTFL12, ROTUNDIFOLIA like 12
At3g04120	GAPC, GAPC-1, GAPC1, glyceraldehyde-3-phosphate dehydrogenase C subunit 1
At5g02240	NAD(P)-binding Rossmann-fold superfamily protein
At4g26870	Class II aminoacyl-tRNA and biotin synthetases superfamily protein
At3g26900	ATSKL1, SKL1, shikimate kinase like 1
At1g01720	ANAC002, ATAF1, NAC (No Apical Meristem) domain transcriptional regulator superfamily protein
At1g55460	DNA/RNA-binding protein Kin17, conserved region
At4g22720	Actin-like ATPase superfamily protein
At3g53600	C2H2-type zinc finger family protein
At1g59870	ABCG36, ATABCG36, ATPDR8, PDR8, PEN3, ABC-2 and Plant PDR ABC-type transporter family protein
At3g52450	PUB22, plant U-box 22
At2g45820	Remorin family protein
At2g06050	DDE1, OPR3, oxophytodienoate-reductase 3
At3g63380	ATPase E1-E2 type family protein / haloacid dehalogenase-like hydrolase family protein
At4g24580	REN1, Rho GTPase activation protein (RhoGAP) with PH domain
At1g61880	pre-tRNA
At1g80850	DNA glycosylase superfamily protein
At5g21960	Integrase-type DNA-binding superfamily protein
At4g21850	ATMSRB9, MSRB9, methionine sulfoxide reductase B9
At2g32210	unknown protein; BEST Arabidopsis thaliana protein match is: unknown protein (TAIR:AT2G32190.1); Has 214 Blast hits to 214 proteins in 21 species: Archae - 0; Bacteria - 0; Metazoa - 1; Fungi - 10; Plants - 203; Viruses - 0; Other Eukaryotes - 0 (source: NCBI BLink).
At5g08780	winged-helix DNA-binding transcription factor family protein
At5g42380	CML37, CML39, calmodulin like 37
At4g13170	Ribosomal protein L13 family protein
At2g27090	Protein of unknown function (DUF630 and DUF632)
At3g45730	unknown protein; Has 3 Blast hits to 3 proteins in 1 species: Archae - 0; Bacteria - 0; Metazoa - 0; Fungi - 0; Plants - 3; Viruses - 0; Other Eukaryotes - 0 (source: NCBI BLink).
At5g63780	SHA1, RING/FYVE/PHD zinc finger superfamily protein
At3g08590	Phosphoglycerate mutase, 2,3-bisphosphoglycerate-independent
At2g40000	ATHSPRO2, HSPRO2, ortholog of sugar beet HS1 PRO-1 2
At2g17845	NAD(P)-binding Rossmann-fold superfamily protein
At4g34150	Calcium-dependent lipid-binding (CaLB domain) family protein
At1g68760	ATNUDT1, ATNUDX1, NUDX1, NUDX1, nudix hydrolase 1
At1g14540	Peroxidase superfamily protein
At2g38830	Ubiquitin-conjugating enzyme/RWD-like protein
At1g32340	NHL8, NDR1/HIN1-like 8
At2g44070	NagB/RpiA/CoA transferase-like superfamily protein
At1g19180	JAZ1, TIFY10A, jasmonate-zim-domain protein 1
At3g50930	BCS1, cytochrome BC1 synthesis
At5g39580	Peroxidase superfamily protein
At1g01471	unknown protein; Has 30201 Blast hits to 17322 proteins in 780 species: Archae - 12; Bacteria - 1396; Metazoa - 17338; Fungi - 3422; Plants - 5037; Viruses - 0; Other Eukaryotes - 2996 (source: NCBI BLink).
At5g15980	Pentatricopeptide repeat (PPR) superfamily protein
At1g15010	unknown protein; BEST Arabidopsis thaliana protein match is: unknown protein (TAIR:AT2G01300.1); Has 71 Blast hits to 71 proteins in 13 species: Archae - 0; Bacteria - 2; Metazoa - 0; Fungi - 0; Plants - 69; Viruses - 0; Other Eukaryotes - 0 (source: NCBI BLink).
At1g61870	PPR336, pentatricopeptide repeat 336
At5g10710	INVOLVED IN: chromosome segregation, cell division; LOCATED IN: chromosome, centromeric region, nucleus; EXPRESSED IN: 23 plant structures; EXPRESSED DURING: 13 growth stages; CONTAINS InterPro DOMAIN/s: Centromere protein Cenp-O (InterPro:IPR018464); Has 30201 Blast hits to 17322 proteins in 780 species: Archae - 12; Bacteria - 1396; Metazoa - 17338; Fungi - 3422; Plants - 5037; Viruses - 0; Oth…
At1g14550	Peroxidase superfamily protein
At1g13340	Regulator of Vps4 activity in the MVB pathway protein
At1g22320	pre-tRNA
At4g17230	SCL13, SCARECROW-like 13
At4g18880	AT-HSFA4A, HSF A4A, heat shock transcription factor A4A
At3g23170	unknown protein; BEST Arabidopsis thaliana protein match is: unknown protein (TAIR:AT4G14450.1); Has 74 Blast hits to 74 proteins in 6 species: Archae - 0; Bacteria - 0; Metazoa - 0; Fungi - 0; Plants - 74; Viruses - 0; Other Eukaryotes - 0 (source: NCBI BLink).
At3g05510	Phospholipid/glycerol acyltransferase family protein
At4g27657	unknown protein; FUNCTIONS IN: molecular_function unknown; INVOLVED IN: biological_process unknown; LOCATED IN: endomembrane system; EXPRESSED IN: 15 plant structures; EXPRESSED DURING: 9 growth stages; BEST Arabidopsis thaliana protein match is: unknown protein (TAIR:AT5G54145.1); Has 30201 Blast hits to 17322 proteins in 780 species: Archae - 12; Bacteria - 1396; Metazoa - 17338; Fungi - 3422; …
At2g31345	unknown protein; FUNCTIONS IN: molecular_function unknown; INVOLVED IN: biological_process unknown; LOCATED IN: endomembrane system; BEST Arabidopsis thaliana protein match is: unknown protein (TAIR:AT1G06135.1); Has 35333 Blast hits to 34131 proteins in 2444 species: Archae - 798; Bacteria - 22429; Metazoa - 974; Fungi - 991; Plants - 531; Viruses - 0; Other Eukaryotes - 9610 (source: NCBI BLink…
At4g33920	Protein phosphatase 2C family protein
At4g24570	DIC2, dicarboxylate carrier 2
At2g23810	TET8, tetraspanin8
At3g45970	ATEXLA1, ATEXPL1, ATHEXP BETA 2.1, EXLA1, EXPL1, expansin-like A1
At1g17180	ATGSTU25, GSTU25, glutathione S-transferase TAU 25
At1g56660	unknown protein; Has 665200 Blast hits to 205811 proteins in 4684 species: Archae - 3320; Bacteria - 107592; Metazoa - 249086; Fungi - 76753; Plants - 38542; Viruses - 3008; Other Eukaryotes - 186899 (source: NCBI BLink).
At4g33670	NAD(P)-linked oxidoreductase superfamily protein
At1g05340	unknown protein; FUNCTIONS IN: molecular_function unknown; INVOLVED IN: biological_process unknown; LOCATED IN: chloroplast; EXPRESSED IN: 14 plant structures; EXPRESSED DURING: 7 growth stages; BEST Arabidopsis thaliana protein match is: unknown protein (TAIR:AT2G32210.1); Has 189 Blast hits to 189 proteins in 27 species: Archae - 0; Bacteria - 0; Metazoa - 0; Fungi - 21; Plants - 168; Viruses -…
At4g25820	ATXTH14, XTH14, XTR9, xyloglucan endotransglucosylase/hydrolase 14
At3g21480	BRCT domain-containing DNA repair protein
At2g37430	C2H2 and C2HC zinc fingers superfamily protein
At3g04721	unknown protein; Has 30201 Blast hits to 17322 proteins in 780 species: Archae - 12; Bacteria - 1396; Metazoa - 17338; Fungi - 3422; Plants - 5037; Viruses - 0; Other Eukaryotes - 2996 (source: NCBI BLink).
At1g23710	Protein of unknown function (DUF1645)
At1g02910	LPA1, tetratricopeptide repeat (TPR)-containing protein
At5g01760	ENTH/VHS/GAT family protein
At2g25460	CONTAINS InterPro DOMAIN/s: C2 calcium-dependent membrane targeting (InterPro:IPR000008); BEST Arabidopsis thaliana protein match is: unknown protein (TAIR:AT5G04860.1); Has 108 Blast hits to 69 proteins in 11 species: Archae - 0; Bacteria - 0; Metazoa - 0; Fungi - 0; Plants - 108; Viruses - 0; Other Eukaryotes - 0 (source: NCBI BLink).
At1g66500	Pre-mRNA cleavage complex II
At4g21790	ATTOM1, TOM1, tobamovirus multiplication 1
At5g65207	unknown protein; BEST Arabidopsis thaliana protein match is: unknown protein (TAIR:AT5G10040.1); Has 30201 Blast hits to 17322 proteins in 780 species: Archae - 12; Bacteria - 1396; Metazoa - 17338; Fungi - 3422; Plants - 5037; Viruses - 0; Other Eukaryotes - 2996 (source: NCBI BLink).
At4g21920	unknown protein; FUNCTIONS IN: molecular_function unknown; INVOLVED IN: N-terminal protein myristoylation; LOCATED IN: cellular_component unknown; BEST Arabidopsis thaliana protein match is: unknown protein (TAIR:AT3G20340.1); Has 40 Blast hits to 40 proteins in 10 species: Archae - 0; Bacteria - 0; Metazoa - 0; Fungi - 0; Plants - 40; Viruses - 0; Other Eukaryotes - 0 (source: NCBI BLink).
At4g14370	Disease resistance protein (TIR-NBS-LRR class) family
At3g11820	AT-SYR1, ATSYP121, ATSYR1, PEN1, SYP121, SYR1, syntaxin of plants 121
At1g25550	myb-like transcription factor family protein
At5g38700	unknown protein; FUNCTIONS IN: molecular_function unknown; INVOLVED IN: biological_process unknown; LOCATED IN: mitochondrion; EXPRESSED IN: 10 plant structures; EXPRESSED DURING: LP.04 four leaves visible, LP.10 ten leaves visible, petal differentiation and expansion stage, LP.08 eight leaves visible, LP.12 twelve leaves visible; BEST Arabidopsis thaliana protein match is: unknown protein (TAIR:…
At3g59350	Protein kinase superfamily protein
At4g33925	unknown protein; Has 30201 Blast hits to 17322 proteins in 780 species: Archae - 12; Bacteria - 1396; Metazoa - 17338; Fungi - 3422; Plants - 5037; Viruses - 0; Other Eukaryotes - 2996 (source: NCBI BLink).
At1g74930	ORA47, Integrase-type DNA-binding superfamily protein
At2g03750	P-loop containing nucleoside triphosphate hydrolases superfamily protein
At1g70390	F-box and associated interaction domains-containing protein
At2g32140	transmembrane receptors
At5g54490	PBP1, pinoid-binding protein 1
At3g61028	Putative endonuclease or glycosyl hydrolase
At5g16375	pre-tRNA
At1g15002	Potential natural antisense gene, locus overlaps with AT1G15000
At3g15518	unknown protein; FUNCTIONS IN: molecular_function unknown; INVOLVED IN: biological_process unknown; LOCATED IN: cellular_component unknown; Has 30201 Blast hits to 17322 proteins in 780 species: Archae - 12; Bacteria - 1396; Metazoa - 17338; Fungi - 3422; Plants - 5037; Viruses - 0; Other Eukaryotes - 2996 (source: NCBI BLink).
At1g27720	TAF4, TAF4B, TBP-associated factor 4B
At1g30740	FAD-binding Berberine family protein
At2g18210	unknown protein; BEST Arabidopsis thaliana protein match is: unknown protein (TAIR:AT4G36500.1); Has 50 Blast hits to 50 proteins in 7 species: Archae - 0; Bacteria - 0; Metazoa - 0; Fungi - 0; Plants - 50; Viruses - 0; Other Eukaryotes - 0 (source: NCBI BLink).
At3g04720	HEL, PR-4, PR4, pathogenesis-related 4
At2g44790	UCC2, uclacyanin 2
At3g19030	unknown protein; FUNCTIONS IN: molecular_function unknown; INVOLVED IN: pyridoxine biosynthetic process, homoserine biosynthetic process; LOCATED IN: endomembrane system; EXPRESSED IN: 19 plant structures; EXPRESSED DURING: 9 growth stages; BEST Arabidopsis thaliana protein match is: unknown protein (TAIR:AT1G49500.1); Has 22 Blast hits to 22 proteins in 2 species: Archae - 0; Bacteria - 0; Metaz…
At3g30775	AT-POX, ATPDH, ATPOX, ERD5, PRO1, PRODH, Methylenetetrahydrofolate reductase family protein
At1g51920	unknown protein; FUNCTIONS IN: molecular_function unknown; INVOLVED IN: biological_process unknown; LOCATED IN: endomembrane system; EXPRESSED IN: stem, stamen; EXPRESSED DURING: 4 anthesis; Has 22 Blast hits to 22 proteins in 5 species: Archae - 0; Bacteria - 0; Metazoa - 0; Fungi - 0; Plants - 22; Viruses - 0; Other Eukaryotes - 0 (source: NCBI BLink).
At3g19580	AZF2, ZF2, zinc-finger protein 2
At3g19230	Leucine-rich repeat (LRR) family protein
At3g50260	ATERF#011, CEJ1, DEAR1, cooperatively regulated by ethylene and jasmonate 1
At3g08580	AAC1, ADP/ATP carrier 1
At5g64660	ATCMPG2, CMPG2, CYS, MET, PRO, and GLY protein 2
At2g43120	RmlC-like cupins superfamily protein
At4g20000	VQ motif-containing protein
At4g26860	Predicted pyridoxal phosphate-dependent enzyme, YBL036C type
At3g52400	ATSYP122, SYP122, syntaxin of plants 122
At1g20450	ERD10, LTI29, LTI45, Dehydrin family protein
At1g02520	PGP11, P-glycoprotein 11
At1g32640	ATMYC2, JAI1, JIN1, MYC2, RD22BP1, ZBF1, Basic helix-loop-helix (bHLH) DNA-binding family protein
At5g67330	ATNRAMP4, NRAMP4, natural resistance associated macrophage protein 4
At4g13390	Proline-rich extensin-like family protein
At2g39990	AteIF3f, EIF2, eIF3F, eukaryotic translation initiation factor 2
At5g21940	unknown protein; BEST Arabidopsis thaliana protein match is: unknown protein (TAIR:AT3G43850.1); Has 30201 Blast hits to 17322 proteins in 780 species: Archae - 12; Bacteria - 1396; Metazoa - 17338; Fungi - 3422; Plants - 5037; Viruses - 0; Other Eukaryotes - 2996 (source: NCBI BLink).
At5g01380	Homeodomain-like superfamily protein
At4g37370	CYP81D8, cytochrome P450, family 81, subfamily D, polypeptide 8
At4g17500	ATERF-1, ERF-1, ethylene responsive element binding factor 1
At5g59550	zinc finger (C3HC4-type RING finger) family protein
At3g01840	Protein kinase superfamily protein
At1g10155	ATPP2-A10, PP2-A10, phloem protein 2-A10
At2g17840	ERD7, Senescence/dehydration-associated protein-related
At3g22910	ATPase E1-E2 type family protein / haloacid dehalogenase-like hydrolase family protein
At5g13190	CONTAINS InterPro DOMAIN/s: LPS-induced tumor necrosis factor alpha factor (InterPro:IPR006629); Has 30201 Blast hits to 17322 proteins in 780 species: Archae - 12; Bacteria - 1396; Metazoa - 17338; Fungi - 3422; Plants - 5037; Viruses - 0; Other Eukaryotes - 2996 (source: NCBI BLink).
At2g25490	EBF1, FBL6, EIN3-binding F box protein 1
At4g20840	FAD-binding Berberine family protein
At2g35990	Putative lysine decarboxylase family protein
At1g55450	S-adenosyl-L-methionine-dependent methyltransferases superfamily protein
At2g38470	ATWRKY33, WRKY33, WRKY DNA-binding protein 33
At2g27080	Late embryogenesis abundant (LEA) hydroxyproline-rich glycoprotein family
At3g15660	ATGRX4, GRX4, glutaredoxin 4
At5g49520	ATWRKY48, WRKY48, WRKY DNA-binding protein 48
At1g76180	ERD14, Dehydrin family protein
At5g11650	alpha/beta-Hydrolases superfamily protein
At4g35589	unknown protein; LOCATED IN: mitochondrion; Has 30201 Blast hits to 17322 proteins in 780 species: Archae - 12; Bacteria - 1396; Metazoa - 17338; Fungi - 3422; Plants - 5037; Viruses - 0; Other Eukaryotes - 2996 (source: NCBI BLink).
At4g25810	XTH23, XTR6, xyloglucan endotransglycosylase 6
At2g18680	unknown protein; FUNCTIONS IN: molecular_function unknown; INVOLVED IN: biological_process unknown; LOCATED IN: endomembrane system; EXPRESSED IN: male gametophyte, pollen tube; EXPRESSED DURING: L mature pollen stage, M germinated pollen stage; BEST Arabidopsis thaliana protein match is: unknown protein (TAIR:AT2G18690.1); Has 30201 Blast hits to 17322 proteins in 780 species: Archae - 12; Bacte…
At2g35980	ATNHL10, NHL10, YLS9, Late embryogenesis abundant (LEA) hydroxyproline-rich glycoprotein family
At5g40700	unknown protein; BEST Arabidopsis thaliana protein match is: unknown protein (TAIR:AT3G27350.1); Has 35333 Blast hits to 34131 proteins in 2444 species: Archae - 798; Bacteria - 22429; Metazoa - 974; Fungi - 991; Plants - 531; Viruses - 0; Other Eukaryotes - 9610 (source: NCBI BLink).
At1g07135	glycine-rich protein
At1g73066	Leucine-rich repeat family protein
At1g11000	ATMLO4, MLO4, Seven transmembrane MLO family protein
At1g13350	Protein kinase superfamily protein
At5g49435	pre-tRNA
At3g16720	ATL2, TL2, TOXICOS EN LEVADURA 2
At4g02380	AtLEA5, SAG21, senescence-associated gene 21
At1g17430	alpha/beta-Hydrolases superfamily protein
At2g43290	MSS3, Calcium-binding EF-hand family protein
At5g27420	ATL31, CNI1, carbon/nitrogen insensitive 1
At1g03220	Eukaryotic aspartyl protease family protein
At1g70710	ATGH9B1, CEL1, GH9B1, glycosyl hydrolase 9B1
At3g13070	CBS domain-containing protein / transporter associated domain-containing protein
At5g28000	Polyketide cyclase/dehydrase and lipid transport superfamily protein
At3g21475	pre-tRNA
At5g52050	MATE efflux family protein
At4g05050	UBQ11, ubiquitin 11
At1g13360	unknown protein; BEST Arabidopsis thaliana protein match is: unknown protein (TAIR:AT3G25870.1); Has 69 Blast hits to 69 proteins in 16 species: Archae - 0; Bacteria - 0; Metazoa - 6; Fungi - 0; Plants - 63; Viruses - 0; Other Eukaryotes - 0 (source: NCBI BLink).
At1g66510	AAR2 protein family
At2g32130	Plant protein of unknown function (DUF641)
At5g16370	AAE5, acyl activating enzyme 5
At5g13210	Uncharacterised conserved protein UCP015417, vWA
At4g40040	Histone superfamily protein
At1g14549	unknown protein; LOCATED IN: endomembrane system; Has 30201 Blast hits to 17322 proteins in 780 species: Archae - 12; Bacteria - 1396; Metazoa - 17338; Fungi - 3422; Plants - 5037; Viruses - 0; Other Eukaryotes - 2996 (source: NCBI BLink).
At4g08555	unknown protein; FUNCTIONS IN: molecular_function unknown; INVOLVED IN: biological_process unknown; LOCATED IN: cellular_component unknown; EXPRESSED IN: cultured cell; Has 4 Blast hits to 4 proteins in 2 species: Archae - 0; Bacteria - 0; Metazoa - 0; Fungi - 0; Plants - 4; Viruses - 0; Other Eukaryotes - 0 (source: NCBI BLink).
At2g25450	2-oxoglutarate (2OG) and Fe(II)-dependent oxygenase superfamily protein
At2g46400	ATWRKY46, WRKY46, WRKY DNA-binding protein 46
At5g13320	GDG1, GH3.12, PBS3, WIN3, Auxin-responsive GH3 family protein
At5g03200	RING/U-box superfamily protein
At2g34930	disease resistance family protein / LRR family protein
At3g06500	Plant neutral invertase family protein
At3g48520	CYP94B3, cytochrome P450, family 94, subfamily B, polypeptide 3
At2g05940	Protein kinase superfamily protein
At1g69880	ATH8, TH8, thioredoxin H-type 8
At3g02840	ARM repeat superfamily protein
At3g05500	Rubber elongation factor protein (REF)
At4g13180	NAD(P)-binding Rossmann-fold superfamily protein
At1g19020	unknown protein; BEST Arabidopsis thaliana protein match is: unknown protein (TAIR:AT3G48180.1); Has 88 Blast hits to 88 proteins in 15 species: Archae - 0; Bacteria - 0; Metazoa - 0; Fungi - 0; Plants - 88; Viruses - 0; Other Eukaryotes - 0 (source: NCBI BLink).
At1g68765	IDA, Putative membrane lipoprotein
At2g06530	VPS2.1, SNF7 family protein
At5g15960	KIN1, stress-responsive protein (KIN1) / stress-induced protein (KIN1)
At5g01820	ATCIPK14, ATSR1, CIPK14, SnRK3.15, SR1, serine/threonine protein kinase 1
At5g15090	ATVDAC3, VDAC3, voltage dependent anion channel 3
At2g23170	GH3.3, Auxin-responsive GH3 family protein
At2g17830	F-box and associated interaction domains-containing protein
At3g06510	ATSFR2, SFR2, Glycosyl hydrolase superfamily protein
At3g50960	PLP3a, phosducin-like protein 3 homolog
At1g74929	unknown protein; Has 30201 Blast hits to 17322 proteins in 780 species: Archae - 12; Bacteria - 1396; Metazoa - 17338; Fungi - 3422; Plants - 5037; Viruses - 0; Other Eukaryotes - 2996 (source: NCBI BLink).
At1g55920	ATSERAT2;1, SAT1, SAT5, SERAT2;1, serine acetyltransferase 2;1
At2g31880	EVR, SOBIR1, Leucine-rich repeat protein kinase family protein
At3g44260	Polynucleotidyl transferase, ribonuclease H-like superfamily protein
At5g35735	Auxin-responsive family protein
At4g27654	unknown protein; FUNCTIONS IN: molecular_function unknown; INVOLVED IN: biological_process unknown; LOCATED IN: endomembrane system; EXPRESSED IN: 17 plant structures; EXPRESSED DURING: 9 growth stages; Has 30201 Blast hits to 17322 proteins in 780 species: Archae - 12; Bacteria - 1396; Metazoa - 17338; Fungi - 3422; Plants - 5037; Viruses - 0; Other Eukaryotes - 2996 (source: NCBI BLink).
At1g32630	unknown protein; Has 18 Blast hits to 18 proteins in 10 species: Archae - 0; Bacteria - 0; Metazoa - 2; Fungi - 2; Plants - 12; Viruses - 0; Other Eukaryotes - 2 (source: NCBI BLink).
At3g46090	ZAT7, C2H2 and C2HC zinc fingers superfamily protein
At2g18670	RING/U-box superfamily protein
At3g55620	emb1624, Translation initiation factor IF6
At1g69890	Protein of unknown function (DUF569)
At1g68770	pre-tRNA
At1g19190	alpha/beta-Hydrolases superfamily protein
At5g63790	ANAC102, NAC102, NAC domain containing protein 102
At4g17616	Pentatricopeptide repeat (PPR) superfamily protein
At1g72520	PLAT/LH2 domain-containing lipoxygenase family protein
At1g80840	ATWRKY40, WRKY40, WRKY DNA-binding protein 40
At1g32930	Galactosyltransferase family protein
At3g15520	Cyclophilin-like peptidyl-prolyl cis-trans isomerase family protein
At1g66490	F-box and associated interaction domains-containing protein
At5g64260	EXL2, EXORDIUM like 2
At4g34131	UGT73B3, UDP-glucosyl transferase 73B3
At3g15670	Late embryogenesis abundant protein (LEA) family protein
At2g36220	unknown protein; BEST Arabidopsis thaliana protein match is: unknown protein (TAIR:AT3G52710.1); Has 74 Blast hits to 74 proteins in 10 species: Archae - 0; Bacteria - 0; Metazoa - 0; Fungi - 0; Plants - 74; Viruses - 0; Other Eukaryotes - 0 (source: NCBI BLink).
At4g24565	pre-tRNA
At3g55980	ATSZF1, SZF1, salt-inducible zinc finger 1
At3g52390	TatD related DNase
At1g51915	cryptdin protein-related
At1g34050	Ankyrin repeat family protein
At1g09930	ATOPT2, OPT2, oligopeptide transporter 2
At1g30730	FAD-binding Berberine family protein
At1g22310	ATMBD8, MBD8, methyl-CPG-binding domain 8
At3g15210	ATERF-4, ATERF4, ERF4, RAP2.5, ethylene responsive element binding factor 4
At5g57560	TCH4, XTH22, Xyloglucan endotransglucosylase/hydrolase family protein
At2g46390	unknown protein; FUNCTIONS IN: molecular_function unknown; INVOLVED IN: biological_process unknown; LOCATED IN: endomembrane system; EXPRESSED IN: 24 plant structures; EXPRESSED DURING: 15 growth stages; Has 4 Blast hits to 4 proteins in 2 species: Archae - 0; Bacteria - 0; Metazoa - 0; Fungi - 0; Plants - 4; Viruses - 0; Other Eukaryotes - 0 (source: NCBI BLink).
At1g76170	2-thiocytidine tRNA biosynthesis protein, TtcA
At2g06520	PSBX, photosystem II subunit X
At5g11740	AGP15, ATAGP15, arabinogalactan protein 15
At1g58420	Uncharacterised conserved protein UCP031279
At3g13310	Chaperone DnaJ-domain superfamily protein
At2g33710	Integrase-type DNA-binding superfamily protein
At1g69930	ATGSTU11, GSTU11, glutathione S-transferase TAU 11
At1g25400	unknown protein; BEST Arabidopsis thaliana protein match is: unknown protein (TAIR:AT1G68440.1); Has 21 Blast hits to 21 proteins in 6 species: Archae - 0; Bacteria - 0; Metazoa - 0; Fungi - 0; Plants - 21; Viruses - 0; Other Eukaryotes - 0 (source: NCBI BLink).
At1g61340	F-box family protein
At3g62260	Protein phosphatase 2C family protein
At1g43910	P-loop containing nucleoside triphosphate hydrolases superfamily protein
At1g17340	Phosphoinositide phosphatase family protein
At5g15970	COR6.6, KIN2, stress-responsive protein (KIN2) / stress-induced protein (KIN2) / cold-responsive protein (COR6.6) / cold-regulated protein (COR6.6)
At2g30250	ATWRKY25, WRKY25, WRKY DNA-binding protein 25
At4g20830	FAD-binding Berberine family protein
At5g10700	Peptidyl-tRNA hydrolase II (PTH2) family protein
At5g13200	GRAM domain family protein
At2g30362	other RNA
At5g62520	SRO5, similar to RCD one 5
At3g10986	Protein of unknown function (DUF567)
At2g35930	PUB23, plant U-box 23
At3g04130	Tetratricopeptide repeat (TPR)-like superfamily protein
At5g49480	ATCP1, CP1, Ca2+-binding protein 1
At1g59910	Actin-binding FH2 (formin homology 2) family protein
At5g45350	proline-rich family protein
At5g59480	Haloacid dehalogenase-like hydrolase (HAD) superfamily protein
At3g01820	P-loop containing nucleoside triphosphate hydrolases superfamily protein
At3g06430	EMB2750, Tetratricopeptide repeat (TPR)-like superfamily protein
At3g48515	pre-tRNA
At1g32928	unknown protein; BEST Arabidopsis thaliana protein match is: unknown protein (TAIR:AT1G32920.1); Has 35333 Blast hits to 34131 proteins in 2444 species: Archae - 798; Bacteria - 22429; Metazoa - 974; Fungi - 991; Plants - 531; Viruses - 0; Other Eukaryotes - 9610 (source: NCBI BLink).
At2g41000	Chaperone DnaJ-domain superfamily protein
At2g31680	AtRABA5d, RABA5d, RAB GTPase homolog A5D
At3g54150	S-adenosyl-L-methionine-dependent methyltransferases superfamily protein
At3g46086	unknown protein; Has 30201 Blast hits to 17322 proteins in 780 species: Archae - 12; Bacteria - 1396; Metazoa - 17338; Fungi - 3422; Plants - 5037; Viruses - 0; Other Eukaryotes - 2996 (source: NCBI BLink).
At5g67320	HOS15, WD-40 repeat family protein
At5g59730	ATEXO70H7, EXO70H7, exocyst subunit exo70 family protein H7
At4g37360	CYP81D2, cytochrome P450, family 81, subfamily D, polypeptide 2
At5g62530	ALDH12A1, ATP5CDH, P5CDH, aldehyde dehydrogenase 12A1
At5g54100	SPFH/Band 7/PHB domain-containing membrane-associated protein family
At4g27652	unknown protein; BEST Arabidopsis thaliana protein match is: unknown protein (TAIR:AT4G27657.1); Has 30201 Blast hits to 17322 proteins in 780 species: Archae - 12; Bacteria - 1396; Metazoa - 17338; Fungi - 3422; Plants - 5037; Viruses - 0; Other Eukaryotes - 2996 (source: NCBI BLink).
At2g42350	RING/U-box superfamily protein
At2g03760	AtSOT1, AtSOT12, ATST1, RAR047, SOT12, ST, ST1, sulphotransferase 12
At4g28460	unknown protein; FUNCTIONS IN: molecular_function unknown; INVOLVED IN: biological_process unknown; LOCATED IN: endomembrane system; EXPRESSED IN: 10 plant structures; EXPRESSED DURING: LP.04 four leaves visible, 4 anthesis, petal differentiation and expansion stage; Has 8 Blast hits to 8 proteins in 3 species: Archae - 0; Bacteria - 0; Metazoa - 0; Fungi - 0; Plants - 8; Viruses - 0; Other Eukar…
At4g30280	ATXTH18, XTH18, xyloglucan endotransglucosylase/hydrolase 18
At1g30720	FAD-binding Berberine family protein
At1g07100	pre-tRNA
At5g03204	unknown protein; Has 30201 Blast hits to 17322 proteins in 780 species: Archae - 12; Bacteria - 1396; Metazoa - 17338; Fungi - 3422; Plants - 5037; Viruses - 0; Other Eukaryotes - 2996 (source: NCBI BLink).
At4g31805	WRKY family transcription factor
At3g07250	nuclear transport factor 2 (NTF2) family protein / RNA recognition motif (RRM)-containing protein
At1g76600	unknown protein; FUNCTIONS IN: molecular_function unknown; INVOLVED IN: N-terminal protein myristoylation; LOCATED IN: nucleolus, nucleus; EXPRESSED IN: 24 plant structures; EXPRESSED DURING: 15 growth stages; BEST Arabidopsis thaliana protein match is: unknown protein (TAIR:AT1G21010.1); Has 220 Blast hits to 220 proteins in 14 species: Archae - 0; Bacteria - 0; Metazoa - 0; Fungi - 0; Plants - …
At1g18300	atnudt4, NUDT4, nudix hydrolase homolog 4
At4g30440	GAE1, UDP-D-glucuronate 4-epimerase 1
At2g30040	MAPKKK14, mitogen-activated protein kinase kinase kinase 14
At5g65205	NAD(P)-binding Rossmann-fold superfamily protein
At5g40690	CONTAINS InterPro DOMAIN/s: EF-Hand 1, calcium-binding site (InterPro:IPR018247); BEST Arabidopsis thaliana protein match is: unknown protein (TAIR:AT2G41730.1); Has 1807 Blast hits to 1807 proteins in 277 species: Archae - 0; Bacteria - 0; Metazoa - 736; Fungi - 347; Plants - 385; Viruses - 0; Other Eukaryotes - 339 (source: NCBI BLink).
At4g12731	unknown protein; FUNCTIONS IN: molecular_function unknown; INVOLVED IN: biological_process unknown; LOCATED IN: cellular_component unknown; BEST Arabidopsis thaliana protein match is: unknown protein (TAIR:AT4G12735.1); Has 30201 Blast hits to 17322 proteins in 780 species: Archae - 12; Bacteria - 1396; Metazoa - 17338; Fungi - 3422; Plants - 5037; Viruses - 0; Other Eukaryotes - 2996 (source: NC…
At5g24590	ANAC091, TIP, TCV-interacting protein
At4g12735	unknown protein; FUNCTIONS IN: molecular_function unknown; INVOLVED IN: biological_process unknown; LOCATED IN: plasma membrane; EXPRESSED IN: rosette leaf, cultured cell; BEST Arabidopsis thaliana protein match is: unknown protein (TAIR:AT4G12731.1); Has 35333 Blast hits to 34131 proteins in 2444 species: Archae - 798; Bacteria - 22429; Metazoa - 974; Fungi - 991; Plants - 531; Viruses - 0; Othe…
At1g11020	RING/FYVE/PHD zinc finger superfamily protein
At1g17420	LOX3, lipoxygenase 3
At4g19200	proline-rich family protein
At4g40030	Histone superfamily protein
At1g19025	DNA repair metallo-beta-lactamase family protein
At2g31340	emb1381, embryo defective 1381
At2g47000	ABCB4, ATPGP4, MDR4, PGP4, ATP binding cassette subfamily B4
At5g47910	ATRBOHD, RBOHD, respiratory burst oxidase homologue D
At5g16360	NC domain-containing protein-related
At5g19110	Eukaryotic aspartyl protease family protein
At2g38240	2-oxoglutarate (2OG) and Fe(II)-dependent oxygenase superfamily protein
At1g18310	glycosyl hydrolase family 81 protein
At1g06135	unknown protein; FUNCTIONS IN: molecular_function unknown; INVOLVED IN: biological_process unknown; LOCATED IN: endomembrane system; BEST Arabidopsis thaliana protein match is: unknown protein (TAIR:AT2G31345.1); Has 35333 Blast hits to 34131 proteins in 2444 species: Archae - 798; Bacteria - 22429; Metazoa - 974; Fungi - 991; Plants - 531; Viruses - 0; Other Eukaryotes - 9610 (source: NCBI BLink…
At2g32150	Haloacid dehalogenase-like hydrolase (HAD) superfamily protein
At5g53590	SAUR-like auxin-responsive protein family
At3g48840	RNA-binding (RRM/RBD/RNP motifs) family protein
At5g22250	Polynucleotidyl transferase, ribonuclease H-like superfamily protein
At2g28400	Protein of unknown function, DUF584
